# Supplementary material for: 4-(3-Fluoro­phen­yl)-6-hy­droxy-5-(thio­phen-2-ylcarbon­yl)-6-trifluoro­methyl-1,3-diazinan-2-one
Source: Acta Crystallogr Sect E Struct Rep Online. 2011 Mar 2;67(Pt 4):o759. doi: 10.1107/S1600536811006933 (PMC3100023; doi:10.1107/S1600536811006933)
Supplement: Supplementary file 2 [file e-67-0o759-Isup2.hkl]

# 
# h,k,l, Fc-squared, Fo-squared, sigma(Fo-squared) and status flag 
# 
data_I
_shelx_title ' shelx in P-1' 
_shelx_refln_list_code          4 
_shelx_F_calc_maximum      116.47 
_exptl_crystal_F_000       396.00 
_reflns_d_resolution_high  0.7605 
 
loop_ 
 _symmetry_equiv_pos_as_xyz 
 'x, y, z' 
 '-x, -y, -z' 
 
_cell_length_a     6.6032 
_cell_length_b    10.4541 
_cell_length_c    12.4906 
_cell_angle_alpha  77.136 
_cell_angle_beta   78.940 
_cell_angle_gamma  72.839 
 
_shelx_F_squared_multiplier     1.000 
 
loop_ 
 _refln_index_h 
 _refln_index_k 
 _refln_index_l 
 _refln_F_squared_calc 
 _refln_F_squared_meas 
 _refln_F_squared_sigma 
 _refln_observed_status 
   1   0   0      824.54      737.93      5.54 o 
   2   0   0       89.08       90.93      3.51 o 
   3   0   0        7.81        4.60      1.80 o 
   4   0   0      323.77      336.16      6.61 o 
   5   0   0      430.65      412.93     20.12 o 
   6   0   0      814.15      874.76     24.65 o 
   7   0   0      189.24      153.69     23.48 o 
   8   0   0       27.30       12.27      8.42 o 
  -8   1   0      116.03      112.28     17.06 o 
  -7   1   0        3.74        6.53     10.05 o 
  -6   1   0       61.27       63.76     22.75 o 
  -5   1   0      134.88      125.98      6.93 o 
  -4   1   0       99.81      105.57      6.00 o 
  -3   1   0      710.88      686.43     15.48 o 
  -2   1   0     2784.72     2718.86     38.18 o 
  -1   1   0      886.13      885.42      9.50 o 
   0   1   0     1660.80     1708.83     21.75 o 
   1   1   0      540.76      520.46      5.86 o 
   2   1   0        9.67        4.80      1.47 o 
   3   1   0     1235.96     1242.26     10.94 o 
   4   1   0       61.16       60.90      7.57 o 
   5   1   0       82.35       76.73      5.44 o 
   6   1   0      457.79      467.88     15.58 o 
   7   1   0       17.65       13.72      7.89 o 
  -7   2   0      196.79      229.22     29.09 o 
  -6   2   0       58.39       47.04     17.81 o 
  -5   2   0      438.60      421.30      6.85 o 
  -4   2   0       12.81       12.67      2.70 o 
  -3   2   0       58.18       48.72      3.36 o 
  -2   2   0       76.07       70.81      3.82 o 
  -1   2   0      752.19      694.74     16.44 o 
   0   2   0       73.21       63.90      3.23 o 
   1   2   0     2153.11     2011.52     20.99 o 
   2   2   0      717.98      779.70     17.02 o 
   3   2   0      672.36      675.22      8.20 o 
   4   2   0       11.04       10.64      2.70 o 
   5   2   0      140.06      143.80     14.33 o 
   6   2   0       43.98       46.84      8.12 o 
   7   2   0       32.74       24.09     13.23 o 
   8   2   0       84.82       61.54     44.60 o 
  -7   3   0      189.93      222.50     48.44 o 
  -6   3   0       29.00       23.64     10.01 o 
  -5   3   0        3.13       13.46     13.01 o 
  -4   3   0        0.25        0.63      1.53 o 
  -3   3   0        9.86       12.99      2.26 o 
  -2   3   0       83.39       82.59      4.06 o 
  -1   3   0       16.66       31.66      4.09 o 
   0   3   0      127.66      135.06      3.67 o 
   1   3   0       63.80       47.36      2.87 o 
   2   3   0     1261.93     1328.26     12.83 o 
   3   3   0      615.74      650.80      8.20 o 
   4   3   0      431.52      420.91      7.50 o 
   5   3   0        0.15        1.98      2.13 o 
   6   3   0      466.43      471.32     15.74 o 
   7   3   0        9.98        9.10      5.07 o 
   8   3   0       17.89        4.46      7.26 o 
  -7   4   0        4.04       12.36     16.22 o 
  -6   4   0      133.28      155.93     21.15 o 
  -5   4   0       14.84       16.18      7.32 o 
  -4   4   0      192.66      195.40      6.20 o 
  -3   4   0      483.90      473.29      9.57 o 
  -2   4   0      737.86      758.43      9.40 o 
  -1   4   0      449.37      512.82     10.90 o 
   0   4   0     3751.44     3654.68     50.07 o 
   1   4   0     1216.49     1178.35     10.08 o 
   2   4   0        9.85        1.53      1.76 o 
   3   4   0      247.49      264.09      4.91 o 
   4   4   0     1690.50     1808.79     29.60 o 
   5   4   0       12.51       17.64      3.70 o 
   6   4   0      293.22      287.30     11.77 o 
   7   4   0        2.52        5.76      5.49 o 
   8   4   0       71.38       40.07     44.33 o 
  -6   5   0      219.80      261.58     28.61 o 
  -5   5   0        2.56        4.68      5.99 o 
  -4   5   0      304.44      309.86     12.11 o 
  -3   5   0        0.03        2.38      1.90 o 
  -2   5   0        6.17        6.90      2.33 o 
  -1   5   0      150.59      171.37      7.12 o 
   0   5   0     5290.15     5851.59    209.94 o 
   1   5   0     1346.41     1317.52     14.50 o 
   2   5   0      207.53      211.19      6.65 o 
   3   5   0      181.33      169.78      9.16 o 
   4   5   0       49.38       59.35      7.36 o 
   5   5   0      869.44      826.07     19.83 o 
   6   5   0       66.22       61.89     21.60 o 
   7   5   0       47.19       50.76     23.67 o 
   8   5   0        9.83       10.72     11.90 o 
  -6   6   0        0.04       -1.16     17.70 o 
  -5   6   0       70.71       52.65     24.59 o 
  -4   6   0      694.22      681.68     47.32 o 
  -3   6   0      631.84      653.88     13.04 o 
  -2   6   0      147.46      138.58     16.56 o 
  -1   6   0      846.27      812.75     29.51 o 
   0   6   0      483.75      502.69     13.43 o 
   1   6   0     1005.33     1012.66     15.50 o 
   2   6   0       21.26       27.41      5.42 o 
   3   6   0      472.12      491.35     10.11 o 
   4   6   0        1.07        1.03      1.51 o 
   5   6   0       70.20       60.14      6.64 o 
   6   6   0       28.31       21.21      8.35 o 
   7   6   0        3.09       10.79      5.52 o 
   8   6   0       12.32        9.79      7.59 o 
  -5   7   0       87.81       78.74     54.73 o 
  -4   7   0       54.64       52.82     12.81 o 
  -3   7   0       18.95       20.01      6.76 o 
  -2   7   0      272.47      274.02     12.42 o 
  -1   7   0        9.56       16.20      6.60 o 
   0   7   0       39.57       31.73      6.38 o 
   1   7   0      121.57      120.99      9.86 o 
   2   7   0       23.13       24.08      5.09 o 
   3   7   0        7.18       11.24      3.22 o 
   4   7   0      663.47      676.21     12.61 o 
   5   7   0       38.78       33.57     10.05 o 
   6   7   0      100.70      105.20     39.15 o 
   7   7   0        5.97        8.75      4.16 o 
   8   7   0       66.60       48.10     36.95 o 
  -4   8   0       33.39       39.13     14.77 o 
  -3   8   0        3.52        3.49      3.42 o 
  -2   8   0      117.48      105.17      9.67 o 
  -1   8   0        0.35        8.89      5.08 o 
   0   8   0      183.67      180.04     10.94 o 
   1   8   0       31.37       39.68      8.86 o 
   2   8   0      542.57      546.16     14.50 o 
   3   8   0      853.39      806.98     29.94 o 
   4   8   0       43.60       41.72      9.51 o 
   5   8   0        0.04        7.22     10.36 o 
   6   8   0       44.51       41.76     15.35 o 
   7   8   0      329.44      337.22     26.34 o 
  -4   9   0      186.59      204.34     25.53 o 
  -3   9   0      348.66      372.76     21.95 o 
  -2   9   0      125.33      142.71     12.52 o 
  -1   9   0      409.31      369.94     19.76 o 
   0   9   0      156.65      171.89     11.00 o 
   1   9   0      117.68      123.38     15.26 o 
   2   9   0      519.73      509.33     16.10 o 
   3   9   0        0.38        1.30      5.91 o 
   4   9   0      316.13      301.54     11.25 o 
   5   9   0     1270.93     1291.79     29.06 o 
   6   9   0       60.87       46.41     15.08 o 
   7   9   0        1.89        2.51      5.80 o 
  -3  10   0      212.68      174.27     15.96 o 
  -2  10   0        8.13        9.07      8.30 o 
  -1  10   0       25.76       36.61     13.61 o 
   0  10   0      357.76      296.74     15.93 o 
   1  10   0      130.03      140.89     32.23 o 
   2  10   0      274.53      301.69     15.87 o 
   3  10   0      256.64      255.95     12.94 o 
   4  10   0        0.62        2.17      8.53 o 
   5  10   0       15.69       26.03     10.66 o 
   6  10   0        6.99       12.75     10.30 o 
   7  10   0      148.45      141.75     26.42 o 
  -2  11   0       88.54       51.30     28.04 o 
  -1  11   0        6.75        5.31      4.01 o 
   0  11   0      104.17      101.43     14.66 o 
   1  11   0      193.56      209.49     14.52 o 
   2  11   0       47.20       48.94     13.43 o 
   3  11   0        5.87       12.23      5.27 o 
   4  11   0       25.04       34.48     19.75 o 
   5  11   0       19.78       17.52      9.75 o 
   6  11   0      312.00      330.71     26.79 o 
  -1  12   0       20.97       26.55     15.77 o 
   0  12   0        2.31        4.01      4.77 o 
   1  12   0       36.87       39.11     14.36 o 
   2  12   0       32.00       19.79      8.25 o 
   3  12   0       10.94       20.25     12.39 o 
   4  12   0       76.68       83.05     17.25 o 
   5  12   0      208.57      226.15     23.86 o 
   1  13   0       29.48       32.77     12.48 o 
   2  13   0       11.87       13.08     11.07 o 
   3  13   0       13.01       11.20      7.64 o 
   4  13   0       29.74       29.10     12.51 o 
  -3 -13   1       13.55       11.54      9.07 o 
  -2 -13   1      504.43      569.05     27.80 o 
  -1 -13   1        9.24        8.95      5.52 o 
  -5 -12   1        6.20       -7.34     17.76 o 
  -4 -12   1       47.67       59.93     20.70 o 
  -3 -12   1       62.63       60.74     15.19 o 
  -2 -12   1       56.10       41.80     19.13 o 
  -1 -12   1       15.99       11.80      6.70 o 
   0 -12   1       42.70       30.75     12.06 o 
   1 -12   1       29.45       13.81      8.92 o 
  -6 -11   1        0.52        8.68     10.07 o 
  -5 -11   1      204.59      197.97     25.45 o 
  -4 -11   1        1.99        6.85      7.54 o 
  -3 -11   1       70.64       62.60     15.58 o 
  -2 -11   1       54.51       41.85     15.20 o 
  -1 -11   1       17.38       28.46      9.92 o 
   0 -11   1        4.73        7.76      4.67 o 
   1 -11   1      107.35       92.24     21.59 o 
   2 -11   1       16.05       24.10     14.65 o 
  -6 -10   1      132.53      106.35     48.55 o 
  -5 -10   1       19.15       29.55     11.79 o 
  -4 -10   1        3.19       15.46      7.38 o 
  -3 -10   1      665.28      684.41     18.25 o 
  -2 -10   1       10.00       14.28      5.52 o 
  -1 -10   1      454.61      493.57     18.25 o 
   0 -10   1        2.02        5.35      4.74 o 
   1 -10   1       20.40       16.39      7.82 o 
   2 -10   1        7.46       11.71      5.58 o 
   3 -10   1        0.08       -0.14     14.93 o 
  -7  -9   1        0.39        8.56      4.92 o 
  -6  -9   1       22.45       18.65      8.87 o 
  -5  -9   1        1.07       -2.18     10.39 o 
  -4  -9   1      340.58      329.96     31.99 o 
  -3  -9   1      266.13      258.98     12.86 o 
  -2  -9   1      965.95      980.07     29.06 o 
  -1  -9   1      218.22      222.36     10.99 o 
   0  -9   1       18.40       17.76      8.96 o 
   1  -9   1       61.44       72.43     12.92 o 
   2  -9   1      215.90      199.11     11.39 o 
   3  -9   1       15.93       10.59      7.79 o 
   4  -9   1       70.15       78.71     24.09 o 
  -7  -8   1       12.47       21.43     29.66 o 
  -6  -8   1      278.19      311.98     20.44 o 
  -5  -8   1        3.71        5.44      9.33 o 
  -4  -8   1       13.95       12.08      6.94 o 
  -3  -8   1      128.56      118.73      9.59 o 
  -2  -8   1     1095.72     1096.68     23.32 o 
  -1  -8   1      268.82      288.46     12.19 o 
   0  -8   1       44.16       42.57     10.58 o 
   1  -8   1       13.89       15.76      5.21 o 
   2  -8   1        0.72        5.05      4.53 o 
   3  -8   1       44.87       38.97     13.96 o 
   4  -8   1      204.57      205.51     66.79 o 
   5  -8   1        1.90        6.39      8.13 o 
  -8  -7   1      171.59      163.90     15.86 o 
  -7  -7   1      254.38      286.84     19.34 o 
  -6  -7   1      306.96      306.17     18.11 o 
  -5  -7   1        5.94       13.77      7.84 o 
  -4  -7   1      413.01      365.05     19.07 o 
  -3  -7   1     1800.13     1833.84     34.78 o 
  -2  -7   1       41.96       36.90      5.23 o 
  -1  -7   1      176.64      174.72      9.79 o 
   0  -7   1       73.52       92.41     19.40 o 
   1  -7   1      151.31      162.68     13.81 o 
   2  -7   1      482.59      525.52     15.21 o 
   3  -7   1      316.64      315.23     16.80 o 
   4  -7   1      122.62      117.74     17.45 o 
   5  -7   1        0.01        8.37     15.59 o 
  -8  -6   1        5.69       11.22     13.95 o 
  -7  -6   1       46.36       41.31     17.91 o 
  -6  -6   1      214.20      180.72     35.75 o 
  -5  -6   1      304.17      348.63     21.27 o 
  -4  -6   1        4.49        6.44      9.76 o 
  -3  -6   1       14.25       14.09      3.55 o 
  -2  -6   1       51.66       51.36      6.22 o 
  -1  -6   1      402.87      408.21      9.20 o 
   0  -6   1        6.08        7.58      4.07 o 
   1  -6   1       18.88       18.32      6.65 o 
   2  -6   1        8.36       11.78      5.30 o 
   3  -6   1      309.08      305.38      9.97 o 
   4  -6   1        5.83        5.90      4.99 o 
   5  -6   1      184.24      213.41     23.66 o 
   6  -6   1       95.62       99.78     88.35 o 
  -8  -5   1        0.10        6.53      6.40 o 
  -7  -5   1       48.32       38.33     17.89 o 
  -6  -5   1      126.90      149.35     20.05 o 
  -5  -5   1      127.74      100.61      7.21 o 
  -4  -5   1      415.32      409.98     19.79 o 
  -3  -5   1      133.41      126.78      9.20 o 
  -2  -5   1        0.03       -2.17      2.42 o 
  -1  -5   1        9.17       10.18      2.63 o 
   0  -5   1      262.30      215.53      7.09 o 
   1  -5   1        3.20        2.51      4.32 o 
   2  -5   1      568.81      551.25     23.49 o 
   3  -5   1      651.81      605.77     26.73 o 
   4  -5   1      188.89      194.29     11.40 o 
   5  -5   1        3.50        3.99      5.34 o 
   6  -5   1      188.93      224.50     25.58 o 
  -8  -4   1       61.17       55.89     28.74 o 
  -7  -4   1       66.59       49.88     25.66 o 
  -6  -4   1     1025.21     1004.84     26.92 o 
  -5  -4   1      195.65      188.56     10.98 o 
  -4  -4   1      394.08      394.86      7.40 o 
  -3  -4   1      328.77      379.46      5.03 o 
  -2  -4   1     2743.08     2905.90     39.77 o 
  -1  -4   1       16.08       11.88      3.01 o 
   0  -4   1      387.78      391.89      5.98 o 
   1  -4   1     1028.85      990.70     22.99 o 
   2  -4   1      210.77      189.34      6.36 o 
   3  -4   1      785.27      762.11     14.12 o 
   4  -4   1       94.92       77.09     10.27 o 
   5  -4   1       38.68       31.62     15.58 o 
   6  -4   1       53.51       59.76     37.31 o 
   7  -4   1        0.14        7.50     16.33 o 
  -8  -3   1      261.91      280.38     27.63 o 
  -7  -3   1        1.02        0.84      4.81 o 
  -6  -3   1      151.55      130.12      8.94 o 
  -5  -3   1        0.03        0.52      2.17 o 
  -4  -3   1       24.01       29.73      5.01 o 
  -3  -3   1     3885.19     4288.61     50.90 o 
  -2  -3   1      256.29      276.77      3.97 o 
  -1  -3   1      460.93      460.14      5.30 o 
   0  -3   1       49.96       50.79      3.36 o 
   1  -3   1       63.36       51.03      3.22 o 
   2  -3   1        0.61        2.72      2.46 o 
   3  -3   1     1134.21     1115.86     21.12 o 
   4  -3   1       17.68       17.46      3.37 o 
   5  -3   1        8.35        8.63      3.60 o 
   6  -3   1        7.87        0.81      5.14 o 
   7  -3   1       27.09       16.44     15.82 o 
  -8  -2   1       15.65        3.56     11.01 o 
  -7  -2   1       22.47       21.93     13.70 o 
  -6  -2   1      510.43      507.23     17.86 o 
  -5  -2   1      607.80      607.24     25.81 o 
  -4  -2   1        5.73        3.82      1.67 o 
  -3  -2   1     5224.24     5669.75    147.50 o 
  -2  -2   1      327.26      338.49      4.83 o 
  -1  -2   1      675.33      674.47      7.33 o 
   0  -2   1     6394.35     6834.50     81.29 o 
   1  -2   1       54.74       45.12      2.65 o 
   2  -2   1      328.93      326.12      4.66 o 
   3  -2   1     1202.18     1200.96     11.76 o 
   4  -2   1       21.45       13.73      2.46 o 
   5  -2   1        0.04        2.32      1.73 o 
   6  -2   1      649.82      704.83     18.18 o 
   7  -2   1      108.87       71.21     28.69 o 
  -8  -1   1      129.00       92.76     42.15 o 
  -7  -1   1       11.75       16.37      8.76 o 
  -6  -1   1      545.51      538.03     14.64 o 
  -5  -1   1       17.62       17.30      3.77 o 
  -4  -1   1       98.18      105.90      5.02 o 
  -3  -1   1        0.20        1.67      1.75 o 
  -2  -1   1     1609.86     1453.74     12.41 o 
  -1  -1   1      427.37      390.44      5.54 o 
   0  -1   1      114.08      109.37      3.20 o 
   1  -1   1        6.73        4.07      1.52 o 
   2  -1   1     1400.03     1454.10      9.62 o 
   3  -1   1      214.92      246.18      4.89 o 
   4  -1   1      175.37      161.86      8.92 o 
   5  -1   1       46.25       36.26      6.29 o 
   6  -1   1      191.08      222.55     14.85 o 
   7  -1   1      162.63      151.67     37.38 o 
   8  -1   1       54.03       18.73     40.31 o 
  -7   0   1       31.60       28.88     10.99 o 
  -6   0   1       71.21       75.31     28.38 o 
  -5   0   1       31.27       28.14      7.28 o 
  -4   0   1     1038.46     1005.90     15.91 o 
  -3   0   1      551.09      559.55     10.85 o 
  -2   0   1      242.03      236.52      3.74 o 
  -1   0   1      209.86      247.96      2.87 o 
   0   0   1      123.40      122.09      2.17 o 
   1   0   1     1011.50      956.32     16.82 o 
   2   0   1      148.96      152.74      3.68 o 
   3   0   1      248.55      277.56      4.93 o 
   4   0   1        3.67        6.46      1.45 o 
   5   0   1       26.43       26.40      6.82 o 
   6   0   1      141.25      140.37      7.49 o 
   7   0   1       20.32       16.05      7.09 o 
   8   0   1        5.76        5.15      4.94 o 
  -7   1   1       11.56       10.63      7.85 o 
  -6   1   1      141.98      148.78     15.87 o 
  -5   1   1       57.72       44.66      6.46 o 
  -4   1   1        6.09       12.19      2.88 o 
  -3   1   1       16.24       23.79      3.14 o 
  -2   1   1      599.24      628.32      8.37 o 
  -1   1   1     8286.86     8763.10     89.30 o 
   0   1   1       95.17       92.37      2.27 o 
   1   1   1     2352.90     2489.42     18.52 o 
   2   1   1       19.68       12.53      3.09 o 
   3   1   1     1610.54     1658.50     18.78 o 
   4   1   1      146.06      151.25      5.17 o 
   5   1   1       10.52        7.49      2.07 o 
   6   1   1      236.72      234.55     10.59 o 
   7   1   1       56.93       51.33     10.77 o 
   8   1   1        4.73        3.02      4.73 o 
  -7   2   1      112.44      105.26     18.23 o 
  -6   2   1      329.93      346.96     30.06 o 
  -5   2   1       12.83       17.40      6.95 o 
  -4   2   1       16.77       14.08      5.83 o 
  -3   2   1     1234.49     1224.80     28.37 o 
  -2   2   1      992.55      991.47     13.81 o 
  -1   2   1     6220.64     6683.98     84.07 o 
   0   2   1      467.95      464.54      5.54 o 
   1   2   1     2943.46     2783.20    144.51 o 
   2   2   1      530.79      484.14     11.13 o 
   3   2   1       51.06       54.02      4.71 o 
   4   2   1     1182.51     1253.76     17.25 o 
   5   2   1        0.01        4.80      3.32 o 
   6   2   1       97.43       86.22     19.40 o 
   7   2   1      100.28       97.65     15.30 o 
   8   2   1       39.67       20.78     24.40 o 
  -7   3   1       22.73       18.08     10.18 o 
  -6   3   1      574.03      621.98     20.86 o 
  -5   3   1       17.50       14.62      6.26 o 
  -4   3   1      367.36      402.93     16.83 o 
  -3   3   1      101.55       88.07      8.71 o 
  -2   3   1      273.32      261.75      4.73 o 
  -1   3   1      913.18      955.17     24.33 o 
   0   3   1     7461.56     8407.18     46.73 o 
   1   3   1      876.84      866.82     15.08 o 
   2   3   1       99.42       81.18      3.67 o 
   3   3   1        1.35        7.28      2.27 o 
   4   3   1     2505.58     2561.58     77.46 o 
   5   3   1      279.30      275.59      9.14 o 
   6   3   1        1.84        3.83      2.32 o 
   7   3   1        8.74       11.88      3.21 o 
   8   3   1        0.13        0.62      8.37 o 
  -7   4   1      292.82      319.54     31.17 o 
  -6   4   1       33.96       19.65      7.69 o 
  -5   4   1       18.64       16.99      7.83 o 
  -4   4   1      169.44      166.05     16.17 o 
  -3   4   1      137.74      127.35      3.51 o 
  -2   4   1       34.18       29.50      4.83 o 
  -1   4   1      233.72      244.82      5.93 o 
   0   4   1       13.61       18.42      3.17 o 
   1   4   1      446.54      413.44      6.43 o 
   2   4   1       79.31       65.84      4.02 o 
   3   4   1     2513.61     2577.01    102.55 o 
   4   4   1      163.81      200.44      6.78 o 
   5   4   1      886.41      822.87     22.62 o 
   6   4   1      197.79      188.63     11.69 o 
   7   4   1        7.27        8.45      4.75 o 
   8   4   1       63.88       64.82     14.39 o 
  -6   5   1       44.72       72.88     25.20 o 
  -5   5   1      104.57      103.34     41.59 o 
  -4   5   1      143.21      139.79     27.05 o 
  -3   5   1      133.63      129.66      8.63 o 
  -2   5   1       26.57       26.38      3.94 o 
  -1   5   1      458.87      446.42     10.34 o 
   0   5   1      579.14      648.72      9.74 o 
   1   5   1     1194.31     1107.69     22.94 o 
   2   5   1      567.22      580.08      9.54 o 
   3   5   1     1218.38     1293.33     17.91 o 
   4   5   1        0.01        0.03      1.89 o 
   5   5   1        7.26        7.12      2.10 o 
   6   5   1      114.29      112.78      9.61 o 
   7   5   1      200.63      185.69     25.94 o 
   8   5   1       23.62       21.70     16.32 o 
  -6   6   1       94.55      112.36     21.97 o 
  -5   6   1       18.45       11.00      7.67 o 
  -4   6   1       11.74       21.98      8.98 o 
  -3   6   1        1.44        2.58      4.76 o 
  -2   6   1       75.09       70.42     10.97 o 
  -1   6   1       14.61       20.64      6.78 o 
   0   6   1       90.62      100.65     16.74 o 
   1   6   1       60.12       74.75     16.28 o 
   2   6   1     1280.96     1370.12     19.47 o 
   3   6   1       99.92       93.21      7.71 o 
   4   6   1      210.91      187.36     10.77 o 
   5   6   1        3.12        1.43      1.31 o 
   6   6   1       22.75       11.56      4.22 o 
   7   6   1       12.22        9.08      8.40 o 
   8   6   1        0.11        5.91      4.97 o 
  -5   7   1        5.08       10.30     10.49 o 
  -4   7   1       56.59       49.83     20.65 o 
  -3   7   1       22.41       18.40      6.04 o 
  -2   7   1      473.28      473.23     14.39 o 
  -1   7   1      595.84      579.39     14.71 o 
   0   7   1     1356.70     1336.21     25.88 o 
   1   7   1       55.02       85.20     18.39 o 
   2   7   1      633.21      624.25     15.82 o 
   3   7   1      361.10      377.71     12.63 o 
   4   7   1     1168.50     1159.45     22.09 o 
   5   7   1      382.08      387.24      9.18 o 
   6   7   1       72.14       70.56     26.71 o 
   7   7   1       88.81       84.07     34.40 o 
   8   7   1      178.15      199.30     16.78 o 
  -5   8   1       32.90       32.25     33.13 o 
  -4   8   1      108.47      113.36     15.24 o 
  -3   8   1      439.95      466.22     22.30 o 
  -2   8   1       54.01       51.07      8.54 o 
  -1   8   1      282.78      291.09     13.37 o 
   0   8   1        2.37        3.36      6.90 o 
   1   8   1       40.17       66.12     13.75 o 
   2   8   1      178.86      172.41      9.90 o 
   3   8   1     2336.02     2364.96     33.39 o 
   4   8   1      637.14      581.47     14.22 o 
   5   8   1      192.61      168.28      8.07 o 
   6   8   1       10.46        9.56      9.39 o 
   7   8   1       53.28       67.06     22.59 o 
   8   8   1       60.04       42.60     28.05 o 
  -4   9   1        1.40        9.28      7.91 o 
  -3   9   1      125.98      141.41     14.28 o 
  -2   9   1       12.79       10.55      7.91 o 
  -1   9   1       12.32       20.70      9.00 o 
   0   9   1       47.92       42.83      8.56 o 
   1   9   1      622.74      650.18     17.20 o 
   2   9   1      312.01      329.32     23.00 o 
   3   9   1      110.17      105.08     14.17 o 
   4   9   1      188.92      166.03     13.01 o 
   5   9   1      494.37      480.00     24.05 o 
   6   9   1       54.62       71.64     27.45 o 
   7   9   1       17.80       22.08     10.35 o 
  -3  10   1       53.80       42.55     26.26 o 
  -2  10   1       87.33       76.21     16.11 o 
  -1  10   1        6.09        5.09      4.38 o 
   0  10   1       24.77       13.08      6.59 o 
   1  10   1        1.99        7.16      5.85 o 
   2  10   1      596.95      583.79     17.86 o 
   3  10   1       15.11       17.30      5.15 o 
   4  10   1      322.92      329.46     11.82 o 
   5  10   1        2.80        4.21      8.86 o 
   6  10   1        6.59       16.78      8.93 o 
   7  10   1      164.36      151.11     21.03 o 
  -2  11   1       31.68       32.03     13.97 o 
  -1  11   1        1.32        5.93      5.86 o 
   0  11   1        1.52        6.13      5.71 o 
   1  11   1       22.51       21.68      8.04 o 
   2  11   1      182.11      189.56     15.17 o 
   3  11   1        0.20        0.11      6.10 o 
   4  11   1      210.85      225.01     18.97 o 
   5  11   1        1.24        4.68      8.39 o 
   6  11   1       35.27       33.48     19.13 o 
  -1  12   1       77.35       81.94     11.83 o 
   0  12   1      221.01      203.91     12.37 o 
   1  12   1      205.28      230.12     14.57 o 
   2  12   1      209.82      228.42     16.06 o 
   3  12   1       65.43       55.96     21.26 o 
   4  12   1      107.90       78.42     35.49 o 
   5  12   1      105.26       80.89     43.87 o 
   0  13   1       10.90       10.91      8.01 o 
   1  13   1       27.20       21.56      9.40 o 
   2  13   1       42.61       31.35     19.43 o 
   3  13   1      261.14      272.67     21.73 o 
   4  13   1        5.72        2.07      5.58 o 
  -4 -12   2      152.56      134.58     19.56 o 
  -3 -12   2       32.00       33.87     18.33 o 
  -2 -12   2        9.53        7.55      9.60 o 
  -1 -12   2        2.38        6.22      4.29 o 
   0 -12   2       17.25       15.39     10.27 o 
   1 -12   2       33.82       24.33     16.54 o 
  -5 -11   2       85.04       78.92     35.67 o 
  -4 -11   2       22.25       25.87     15.28 o 
  -3 -11   2       29.55       32.21     12.63 o 
  -2 -11   2       17.37       23.95      8.30 o 
  -1 -11   2       52.84       53.29     11.53 o 
   0 -11   2      230.10      228.14     16.46 o 
   1 -11   2       37.48       30.05     10.45 o 
   2 -11   2        0.72        4.27      6.34 o 
  -6 -10   2       87.52       86.27     16.20 o 
  -5 -10   2       11.31       10.25     10.56 o 
  -4 -10   2       40.06       41.74     15.54 o 
  -3 -10   2       23.36       25.06     14.11 o 
  -2 -10   2       85.53       77.59     18.71 o 
  -1 -10   2      194.84      204.52     11.22 o 
   0 -10   2      249.95      237.32     14.46 o 
   1 -10   2       40.25       25.73     10.79 o 
   2 -10   2       99.19      108.21     16.35 o 
   3 -10   2       26.00       24.61     28.12 o 
  -7  -9   2       52.50       41.87     13.17 o 
  -6  -9   2       31.71       37.57     16.07 o 
  -5  -9   2      219.28      218.97     16.35 o 
  -4  -9   2        5.96        8.06     11.73 o 
  -3  -9   2      835.95      840.18     20.90 o 
  -2  -9   2      463.20      471.08     19.62 o 
  -1  -9   2       51.75       66.00     12.80 o 
   0  -9   2      150.02      144.11     11.86 o 
   1  -9   2      139.70      140.16     11.81 o 
   2  -9   2      176.75      148.80     12.10 o 
   3  -9   2      392.05      448.17     20.62 o 
   4  -9   2       48.45       40.75     37.53 o 
  -7  -8   2        0.29        4.87      4.31 o 
  -6  -8   2       30.87       25.68     10.34 o 
  -5  -8   2      137.74      134.31     24.28 o 
  -4  -8   2      306.07      314.22     22.75 o 
  -3  -8   2        4.35        6.47      4.82 o 
  -2  -8   2      790.66      821.57     19.25 o 
  -1  -8   2      114.19      119.31     12.84 o 
   0  -8   2      103.24      138.77     17.36 o 
   1  -8   2       23.32       24.29      5.85 o 
   2  -8   2      156.18      166.77     11.24 o 
   3  -8   2       14.29       11.69      5.53 o 
   4  -8   2       63.95       68.83     44.66 o 
   5  -8   2        0.01        6.80     16.13 o 
  -7  -7   2      137.59      172.72     14.66 o 
  -6  -7   2       23.87       18.99      9.92 o 
  -5  -7   2      200.34      227.09     47.34 o 
  -4  -7   2        9.17        0.35      7.93 o 
  -3  -7   2       78.96       78.53     10.25 o 
  -2  -7   2      762.77      709.52     21.73 o 
  -1  -7   2       25.62       28.65      6.54 o 
   0  -7   2        0.33        1.78      4.91 o 
   1  -7   2       43.25       48.84     10.55 o 
   2  -7   2        0.24        5.66      6.55 o 
   3  -7   2      229.14      241.94     11.31 o 
   4  -7   2       12.26       23.96     16.62 o 
   5  -7   2       12.37       -2.56     17.95 o 
  -7  -6   2        9.86       11.54      9.43 o 
  -6  -6   2       26.60       28.15     17.52 o 
  -5  -6   2       94.00      110.25     22.64 o 
  -4  -6   2      125.24      136.84     31.74 o 
  -3  -6   2       73.59       62.86     12.81 o 
  -2  -6   2      156.48      146.33      7.13 o 
  -1  -6   2      532.56      511.93     14.53 o 
   0  -6   2       28.98       38.32      8.46 o 
   1  -6   2        2.47        6.12      3.68 o 
   2  -6   2      287.33      309.47     12.67 o 
   3  -6   2      216.48      220.24      9.85 o 
   4  -6   2       96.00       86.09     13.08 o 
   5  -6   2       18.34       15.41      9.39 o 
   6  -6   2        6.27       76.57     60.82 o 
  -8  -5   2        0.79        9.80      8.48 o 
  -7  -5   2        6.09        4.86      5.95 o 
  -6  -5   2       69.67       78.88     31.94 o 
  -5  -5   2      247.16      260.60     36.46 o 
  -4  -5   2       48.52       49.69     16.12 o 
  -3  -5   2       47.81       64.89     17.03 o 
  -2  -5   2       44.12       33.20      6.16 o 
  -1  -5   2        8.93       15.46      3.25 o 
   0  -5   2       20.46       43.43      7.12 o 
   1  -5   2     2295.16     2420.21     50.52 o 
   2  -5   2      181.87      174.01      9.04 o 
   3  -5   2      251.24      243.74     14.32 o 
   4  -5   2       14.61       15.64      3.86 o 
   5  -5   2       45.67       46.76     43.57 o 
   6  -5   2       12.19       11.93     16.87 o 
  -8  -4   2       38.59       24.75     18.19 o 
  -7  -4   2      220.35      215.89     12.62 o 
  -6  -4   2        9.63       10.71      6.52 o 
  -5  -4   2       26.14       23.61      4.30 o 
  -4  -4   2       19.12       25.76      9.52 o 
  -3  -4   2     2984.54     3339.50     47.85 o 
  -2  -4   2      785.72      850.95     26.40 o 
  -1  -4   2        4.90        2.32      2.22 o 
   0  -4   2      330.51      330.96      6.19 o 
   1  -4   2      132.17      117.53      5.51 o 
   2  -4   2      606.52      569.32     16.32 o 
   3  -4   2     1894.04     1756.21     94.23 o 
   4  -4   2        0.31        2.03      1.99 o 
   5  -4   2        7.73        5.31      3.05 o 
   6  -4   2       56.50       68.45     39.58 o 
   7  -4   2      224.95      273.85     33.79 o 
  -8  -3   2       28.87       25.53     29.74 o 
  -7  -3   2      204.50      207.66     18.41 o 
  -6  -3   2       38.49       27.69      4.49 o 
  -5  -3   2      401.14      396.49     11.21 o 
  -4  -3   2       70.20       73.33      7.90 o 
  -3  -3   2        7.47        3.77      3.38 o 
  -2  -3   2      782.14      807.37     14.07 o 
  -1  -3   2      570.42      553.48      6.99 o 
   0  -3   2     1755.81     1770.25     19.53 o 
   1  -3   2      320.64      342.56      5.61 o 
   2  -3   2        8.75       13.78      2.49 o 
   3  -3   2      135.00      136.15      5.19 o 
   4  -3   2        1.37        4.14      2.37 o 
   5  -3   2        0.01       -1.58      3.48 o 
   6  -3   2      137.80      160.22     77.69 o 
   7  -3   2        8.84       13.01     15.08 o 
  -8  -2   2       10.83       15.49      9.58 o 
  -7  -2   2        0.68        9.17      9.23 o 
  -6  -2   2       12.26        7.88      3.55 o 
  -5  -2   2      233.42      218.96     15.36 o 
  -4  -2   2     1749.06     1683.01     36.85 o 
  -3  -2   2        1.20        4.43      1.50 o 
  -2  -2   2     1709.60     1708.47     28.88 o 
  -1  -2   2     1257.34     1214.55      8.41 o 
   0  -2   2       53.26       53.55      2.91 o 
   1  -2   2      271.46      272.09      4.26 o 
   2  -2   2     2224.19     2261.40     29.54 o 
   3  -2   2     1122.38     1217.90     15.40 o 
   4  -2   2        0.84        2.42      1.56 o 
   5  -2   2       11.55       12.90      3.94 o 
   6  -2   2       23.77       19.66     10.12 o 
   7  -2   2        4.46       10.57     13.66 o 
  -8  -1   2        3.81        6.77      5.69 o 
  -7  -1   2        0.85        5.88     10.44 o 
  -6  -1   2      269.89      280.66     14.16 o 
  -5  -1   2       19.72       17.22      3.32 o 
  -4  -1   2      144.14      143.52      7.78 o 
  -3  -1   2      204.52      205.91      4.07 o 
  -2  -1   2      368.91      336.22      4.61 o 
  -1  -1   2     1364.11     1446.34     19.50 o 
   0  -1   2     2700.22     2746.76     32.65 o 
   1  -1   2      563.21      580.46      7.43 o 
   2  -1   2       77.54       85.71      2.93 o 
   3  -1   2      148.00      163.48      4.08 o 
   4  -1   2       58.58       53.78      8.13 o 
   5  -1   2      158.40      153.51     14.68 o 
   6  -1   2      181.90      189.75      9.67 o 
   7  -1   2       11.11        4.10      7.79 o 
   8  -1   2       70.91       52.94     65.06 o 
  -8   0   2       21.05       26.22      8.96 o 
  -7   0   2       35.11       22.25      9.36 o 
  -6   0   2       94.04       96.74     18.54 o 
  -5   0   2      220.31      209.58     11.53 o 
  -4   0   2      873.56      906.22     16.11 o 
  -3   0   2     2155.07     2184.23     47.51 o 
  -2   0   2       98.32       96.33      3.01 o 
  -1   0   2     8560.85     9696.58     83.09 o 
   0   0   2      248.37      241.29      3.69 o 
   1   0   2    13564.91    13789.28   1057.95 o 
   2   0   2       55.89       47.48      2.73 o 
   3   0   2     1484.90     1546.77     23.17 o 
   4   0   2       13.21       17.33      3.64 o 
   5   0   2      250.39      223.86     14.44 o 
   6   0   2      567.93      581.15     16.14 o 
   7   0   2      512.43      526.11     33.13 o 
   8   0   2       30.64       18.08     20.48 o 
  -7   1   2      175.00      162.66     14.95 o 
  -6   1   2       28.58       23.53      9.22 o 
  -5   1   2        8.73       11.63      7.11 o 
  -4   1   2        0.01        4.14      6.29 o 
  -3   1   2      168.07      162.99      6.94 o 
  -2   1   2      206.81      194.12      6.43 o 
  -1   1   2      966.85      949.27      6.81 o 
   0   1   2     1107.31     1015.61     10.98 o 
   1   1   2     3015.95     3138.30     37.35 o 
   2   1   2       10.36        9.19      3.07 o 
   3   1   2      592.95      569.79      8.02 o 
   4   1   2      339.64      305.26      6.44 o 
   5   1   2      588.77      632.34     30.52 o 
   6   1   2      105.22      108.91     14.47 o 
   7   1   2      510.38      541.72     16.29 o 
   8   1   2        5.42        8.39      7.44 o 
  -7   2   2        2.85        5.60      9.16 o 
  -6   2   2       98.03      110.09     22.22 o 
  -5   2   2       57.24       70.94     16.66 o 
  -4   2   2        0.14        6.39      3.93 o 
  -3   2   2        5.62        5.33      5.49 o 
  -2   2   2       43.44       27.45      5.43 o 
  -1   2   2     1970.64     2108.86     35.14 o 
   0   2   2       41.50       55.80      3.99 o 
   1   2   2      951.49      980.42     10.59 o 
   2   2   2      349.34      316.47      5.03 o 
   3   2   2      230.19      229.50      4.92 o 
   4   2   2       51.13       36.78      5.72 o 
   5   2   2        5.71        3.07      4.79 o 
   6   2   2      128.92      117.90     22.83 o 
   7   2   2       30.89       18.81      5.32 o 
   8   2   2        0.09       -0.86      6.26 o 
  -7   3   2       63.70       66.47     25.61 o 
  -6   3   2        1.72       -2.64      8.21 o 
  -5   3   2        1.10        5.02      6.90 o 
  -4   3   2      420.18      432.46     18.16 o 
  -3   3   2       63.93       84.09     19.91 o 
  -2   3   2      251.12      256.33      4.81 o 
  -1   3   2       56.91       46.43      4.04 o 
   0   3   2     3334.89     3564.70     81.36 o 
   1   3   2        0.11        0.73      2.05 o 
   2   3   2     1125.60     1125.37     23.95 o 
   3   3   2       15.00        7.68      2.50 o 
   4   3   2      406.04      409.12      8.64 o 
   5   3   2      173.73      166.94      8.09 o 
   6   3   2        1.72        3.91      3.01 o 
   7   3   2       68.14       59.26      8.40 o 
   8   3   2       31.18       27.80      7.96 o 
  -7   4   2       18.63       11.50     11.06 o 
  -6   4   2        3.04        4.07      3.41 o 
  -5   4   2        0.18        3.83      9.17 o 
  -4   4   2      163.10      166.50     10.88 o 
  -3   4   2      432.09      431.81     19.30 o 
  -2   4   2      172.59      172.86      4.26 o 
  -1   4   2     3670.34     4147.96    138.05 o 
   0   4   2     2233.48     2462.14     57.71 o 
   1   4   2      370.10      360.11      9.04 o 
   2   4   2       53.39       73.75      4.04 o 
   3   4   2     1755.77     1899.06     18.62 o 
   4   4   2      149.36      139.13      5.95 o 
   5   4   2       28.43       25.22      5.45 o 
   6   4   2       37.08       31.97      9.07 o 
   7   4   2      222.32      183.40      9.11 o 
   8   4   2        4.50        5.53      9.82 o 
  -6   5   2        5.07        9.56      8.27 o 
  -5   5   2        5.09        7.68      9.96 o 
  -4   5   2      618.97      682.36     28.47 o 
  -3   5   2      827.60      817.03     40.29 o 
  -2   5   2        3.64        6.00      1.96 o 
  -1   5   2     1040.14     1060.25     24.82 o 
   0   5   2     1025.96     1131.74     33.26 o 
   1   5   2      341.09      344.21      8.23 o 
   2   5   2     2207.86     2191.94     46.14 o 
   3   5   2      438.97      423.39      8.36 o 
   4   5   2      232.39      215.27      7.69 o 
   5   5   2       12.77       14.55      3.71 o 
   6   5   2        0.36        4.85      3.19 o 
   7   5   2      328.17      329.76     17.99 o 
   8   5   2      606.36      579.20     18.56 o 
  -6   6   2      179.65      166.13     44.04 o 
  -5   6   2       73.73       55.21     12.50 o 
  -4   6   2       33.23       43.14     13.31 o 
  -3   6   2      495.74      478.35     15.47 o 
  -2   6   2       50.96       51.04      7.09 o 
  -1   6   2       63.59       52.34     16.66 o 
   0   6   2      601.68      602.65     16.00 o 
   1   6   2      501.87      556.08     13.88 o 
   2   6   2      678.33      669.23     15.37 o 
   3   6   2        5.48        8.50      3.62 o 
   4   6   2      222.82      227.61      7.63 o 
   5   6   2      963.43      971.81     31.66 o 
   6   6   2      122.35      117.32     10.84 o 
   7   6   2        6.22       10.95      6.84 o 
   8   6   2       72.06       65.44     17.86 o 
  -5   7   2      152.08      151.62     46.95 o 
  -4   7   2       88.78      100.55     34.55 o 
  -3   7   2      262.45      241.96     10.48 o 
  -2   7   2       82.53       76.55      7.84 o 
  -1   7   2        0.62        5.50      4.81 o 
   0   7   2      378.18      373.66     12.32 o 
   1   7   2      700.90      730.83     18.14 o 
   2   7   2      634.59      633.58     20.25 o 
   3   7   2      885.70      911.31     19.35 o 
   4   7   2       75.26       62.80      8.68 o 
   5   7   2       56.04       53.52     14.53 o 
   6   7   2       11.88        7.94      3.82 o 
   7   7   2        0.14        3.37      6.51 o 
   8   7   2        5.43        2.51      7.95 o 
  -5   8   2        7.16       -5.86     14.95 o 
  -4   8   2        9.05        3.40      7.41 o 
  -3   8   2        0.19        8.25      6.67 o 
  -2   8   2       53.25       48.99     12.87 o 
  -1   8   2       22.84       41.22      9.58 o 
   0   8   2      301.22      317.13     16.85 o 
   1   8   2       39.43       48.00     11.94 o 
   2   8   2      619.72      592.70     14.89 o 
   3   8   2       80.79       81.11     12.10 o 
   4   8   2        2.98        3.81      3.75 o 
   5   8   2        6.65        6.32      5.40 o 
   6   8   2       27.38       31.98     11.30 o 
   7   8   2       23.61       28.59     19.91 o 
   8   8   2       70.84       37.50     32.88 o 
  -4   9   2        3.20        2.43      9.11 o 
  -3   9   2      182.74      189.80     15.68 o 
  -2   9   2       69.20       66.06     14.66 o 
  -1   9   2        0.35        7.29      4.67 o 
   0   9   2       46.92       28.99      9.16 o 
   1   9   2        0.03        3.65      4.76 o 
   2   9   2      358.35      351.26     13.82 o 
   3   9   2      798.28      821.22     17.65 o 
   4   9   2       79.69       75.28     12.15 o 
   5   9   2        3.86        2.90      3.07 o 
   6   9   2      174.24      186.82     26.41 o 
   7   9   2       73.96       46.90     32.54 o 
  -3  10   2       20.00       28.16     14.25 o 
  -2  10   2      235.41      219.12     29.14 o 
  -1  10   2      203.25      193.98     11.11 o 
   0  10   2      358.35      373.77     14.10 o 
   1  10   2       70.92       66.88     11.30 o 
   2  10   2        9.54       14.15      5.90 o 
   3  10   2       17.67       14.78      6.94 o 
   4  10   2      571.29      620.52     15.26 o 
   5  10   2       28.41       35.02     10.72 o 
   6  10   2        0.01        0.54     10.72 o 
   7  10   2        2.07        6.68     11.41 o 
  -2  11   2        3.40        1.37      7.39 o 
  -1  11   2        2.94       10.91      5.17 o 
   0  11   2       57.52       39.62     14.96 o 
   1  11   2       65.97       52.13     14.30 o 
   2  11   2        5.38        7.44      7.65 o 
   3  11   2      120.26      137.07     11.64 o 
   4  11   2        1.91        6.56      4.68 o 
   5  11   2       12.97       12.35      9.99 o 
   6  11   2       16.67       14.10     10.48 o 
  -1  12   2        0.65        1.69      9.04 o 
   0  12   2       48.12       33.88     14.76 o 
   1  12   2      206.05      215.34     17.83 o 
   2  12   2       98.97       78.93     30.13 o 
   3  12   2        0.99        6.01      8.22 o 
   4  12   2        3.61       12.06      9.49 o 
   5  12   2       60.35       45.82     22.45 o 
   6  12   2      344.98      337.31     31.27 o 
   0  13   2        0.73       -1.48      5.30 o 
   1  13   2       36.74       31.28     11.39 o 
   2  13   2       65.65       53.44     29.30 o 
   3  13   2       54.15       41.28     24.04 o 
   4  13   2       35.20       20.22     17.01 o 
  -4 -12   3        5.36        7.55      9.69 o 
  -3 -12   3       19.82       13.73      9.50 o 
  -2 -12   3      223.60      208.54     17.15 o 
  -1 -12   3        1.05        6.65      8.23 o 
   0 -12   3        0.80        6.64      4.62 o 
  -5 -11   3       31.67       15.59     10.86 o 
  -4 -11   3      187.92      197.50     17.05 o 
  -3 -11   3      239.38      236.75     28.56 o 
  -2 -11   3        0.06        5.26      6.82 o 
  -1 -11   3      171.62      173.40     16.17 o 
   0 -11   3        4.63        9.70      6.66 o 
   1 -11   3      137.27      142.94     17.24 o 
   2 -11   3       56.77       50.02     11.44 o 
  -6 -10   3        6.31        3.12      7.76 o 
  -5 -10   3      106.57      123.84     20.47 o 
  -4 -10   3       25.50       19.39      8.16 o 
  -3 -10   3       93.13      111.82     35.94 o 
  -2 -10   3       67.68       63.30     14.95 o 
  -1 -10   3       21.46       13.64      8.94 o 
   0 -10   3        0.02        8.12      4.22 o 
   1 -10   3        2.75        2.67      6.33 o 
   2 -10   3        6.02        6.82      6.14 o 
   3 -10   3        0.65       -0.40     12.38 o 
  -6  -9   3        2.76        7.15      6.39 o 
  -5  -9   3        0.24        4.09      5.69 o 
  -4  -9   3       79.32       91.21     20.02 o 
  -3  -9   3        5.04        3.91      6.96 o 
  -2  -9   3        1.55        3.71      3.03 o 
  -1  -9   3      587.39      594.85     17.60 o 
   0  -9   3       69.45       76.63     12.22 o 
   1  -9   3       16.07       14.12      4.89 o 
   2  -9   3       91.31       99.71     12.08 o 
   3  -9   3      148.47      151.57     14.75 o 
   4  -9   3      141.31      101.81     91.33 o 
  -7  -8   3       11.90       13.71     10.23 o 
  -6  -8   3      156.84      181.93     15.96 o 
  -5  -8   3       36.08       36.20     15.81 o 
  -4  -8   3        6.17       -1.00     15.38 o 
  -3  -8   3      490.49      486.28     17.01 o 
  -2  -8   3       28.29       28.40      9.60 o 
  -1  -8   3       88.02       79.04     12.00 o 
   0  -8   3      235.37      236.77     17.81 o 
   1  -8   3      208.37      218.25     28.71 o 
   2  -8   3        0.85        8.88      4.53 o 
   3  -8   3      113.88      108.02     24.76 o 
   4  -8   3       25.07       26.28     26.74 o 
   5  -8   3      207.12      226.85     28.19 o 
  -7  -7   3        6.12        3.43     13.73 o 
  -6  -7   3      233.55      240.78     23.42 o 
  -5  -7   3      493.92      484.83     22.55 o 
  -4  -7   3       14.39       14.12     10.79 o 
  -3  -7   3      125.66      120.47     12.74 o 
  -2  -7   3      303.47      296.19      8.60 o 
  -1  -7   3      146.58      137.16     11.20 o 
   0  -7   3      269.96      261.78     15.94 o 
   1  -7   3      336.02      331.38     12.41 o 
   2  -7   3       33.77       28.81      7.79 o 
   3  -7   3      353.64      374.97     18.11 o 
   4  -7   3       65.60       51.13     22.63 o 
   5  -7   3       25.02       15.98     10.20 o 
  -7  -6   3      132.93      130.43     17.37 o 
  -6  -6   3        9.59        5.97      4.75 o 
  -5  -6   3      936.36      897.44     28.90 o 
  -4  -6   3      122.07       85.62     12.23 o 
  -3  -6   3      677.02      650.76     25.05 o 
  -2  -6   3      839.75      836.62     21.30 o 
  -1  -6   3      369.52      382.44     20.07 o 
   0  -6   3      354.03      367.75     11.78 o 
   1  -6   3     1130.06     1147.32     19.81 o 
   2  -6   3      125.17      129.10      8.58 o 
   3  -6   3       58.24       64.43     15.67 o 
   4  -6   3       65.00       53.38     19.21 o 
   5  -6   3       43.44       35.94     30.43 o 
   6  -6   3       70.63       56.16     47.01 o 
  -7  -5   3      111.91       82.32     18.37 o 
  -6  -5   3        0.94        0.46      6.31 o 
  -5  -5   3       78.87      104.76     21.11 o 
  -4  -5   3       52.15       63.90     16.90 o 
  -3  -5   3      107.38      117.79     20.59 o 
  -2  -5   3      506.88      534.37     15.49 o 
  -1  -5   3      696.24      699.01     17.93 o 
   0  -5   3      149.24      165.86      7.56 o 
   1  -5   3        0.32        1.98      2.31 o 
   2  -5   3      641.20      621.67     17.69 o 
   3  -5   3        0.03        2.51      2.03 o 
   4  -5   3      178.79      179.02     10.34 o 
   5  -5   3      288.12      350.16     31.71 o 
   6  -5   3       69.10       61.09     27.34 o 
  -8  -4   3      108.09       78.42     74.34 o 
  -7  -4   3        9.77       17.19     21.23 o 
  -6  -4   3        0.24        0.57     10.02 o 
  -5  -4   3      154.60      144.84      9.52 o 
  -4  -4   3      151.36      154.74     15.65 o 
  -3  -4   3      380.27      381.56     17.89 o 
  -2  -4   3      393.57      369.82     12.45 o 
  -1  -4   3      246.44      255.87      6.10 o 
   0  -4   3      254.19      255.29      6.55 o 
   1  -4   3      745.49      750.55     15.50 o 
   2  -4   3       54.63       54.63      5.83 o 
   3  -4   3      126.25      120.88     10.87 o 
   4  -4   3      343.25      343.20     11.79 o 
   5  -4   3      298.64      308.23     15.51 o 
   6  -4   3        1.50       13.90     16.32 o 
   7  -4   3       35.65       18.72     16.76 o 
  -8  -3   3        2.73        4.43      6.01 o 
  -7  -3   3        8.53       14.86     13.85 o 
  -6  -3   3        8.29       17.73      8.41 o 
  -5  -3   3       38.52       28.36      4.16 o 
  -4  -3   3      104.37      106.58     14.06 o 
  -3  -3   3       43.30       59.49     17.07 o 
  -2  -3   3       69.21       75.21     14.79 o 
  -1  -3   3       41.03       52.49      6.60 o 
   0  -3   3     3187.49     3471.16     43.79 o 
   1  -3   3      303.00      277.04      7.86 o 
   2  -3   3      121.95      129.66      3.87 o 
   3  -3   3      294.07      301.00      6.81 o 
   4  -3   3        0.00        3.24      2.64 o 
   5  -3   3        1.15        5.02      3.18 o 
   6  -3   3      171.61      187.66     27.26 o 
   7  -3   3       38.28       37.16     36.38 o 
  -8  -2   3        9.28        8.15      9.71 o 
  -7  -2   3        0.49        5.58      7.48 o 
  -6  -2   3       11.34        9.97      3.96 o 
  -5  -2   3     1269.50     1324.22     24.81 o 
  -4  -2   3      729.74      732.52     10.14 o 
  -3  -2   3      706.19      699.75      7.62 o 
  -2  -2   3        4.62        0.31      1.66 o 
  -1  -2   3      148.19      131.25      3.35 o 
   0  -2   3      449.89      449.86      9.41 o 
   1  -2   3     2600.07     2582.67     16.44 o 
   2  -2   3      884.44      952.59     28.23 o 
   3  -2   3        1.14        1.90      1.68 o 
   4  -2   3      429.02      434.17      8.01 o 
   5  -2   3      309.83      307.45      9.13 o 
   6  -2   3      122.35      127.68     19.34 o 
   7  -2   3        5.50        9.09      9.83 o 
  -7  -1   3       48.73       54.19     27.07 o 
  -6  -1   3      339.96      336.32     17.35 o 
  -5  -1   3      272.63      248.14     25.58 o 
  -4  -1   3        1.58        3.28      1.45 o 
  -3  -1   3       11.20       15.93      2.33 o 
  -2  -1   3     1120.45     1122.65     22.59 o 
  -1  -1   3      190.55      232.87      4.48 o 
   0  -1   3      934.93      939.72      9.23 o 
   1  -1   3     2119.92     2209.62     35.51 o 
   2  -1   3     2792.47     2801.18     69.39 o 
   3  -1   3       81.83       84.00      3.75 o 
   4  -1   3       15.16       21.03      3.62 o 
   5  -1   3        4.24        2.42      2.06 o 
   6  -1   3       95.41       76.11     23.98 o 
   7  -1   3      176.50      217.03     25.58 o 
   8  -1   3        2.37        6.99      6.96 o 
  -7   0   3      112.70      107.28     16.14 o 
  -6   0   3        5.41        3.44      4.97 o 
  -5   0   3      276.76      257.11     18.35 o 
  -4   0   3      823.62      876.97     12.90 o 
  -3   0   3      317.35      314.38      5.52 o 
  -2   0   3      253.77      243.64      4.06 o 
  -1   0   3      530.90      552.25      5.44 o 
   0   0   3     6342.02     7224.63     34.07 o 
   1   0   3     3605.82     3793.59     47.32 o 
   2   0   3     1013.27      964.50     15.39 o 
   3   0   3       15.92       11.58      2.50 o 
   4   0   3       30.16       25.95      5.43 o 
   5   0   3       70.41       73.21      8.60 o 
   6   0   3        3.52        2.49      2.42 o 
   7   0   3        1.47        4.48      6.83 o 
   8   0   3        3.06        3.65      7.20 o 
  -7   1   3       36.83       24.32     15.49 o 
  -6   1   3        1.31        4.64      3.53 o 
  -5   1   3      173.63      174.82     26.37 o 
  -4   1   3      362.00      383.21     23.88 o 
  -3   1   3      612.43      624.88     23.44 o 
  -2   1   3        0.14        0.44      1.55 o 
  -1   1   3     1043.04      976.36      7.92 o 
   0   1   3     1522.97     1485.10     14.33 o 
   1   1   3      186.06      168.88      6.03 o 
   2   1   3     2032.87     1902.67     35.18 o 
   3   1   3       76.03       68.99      5.55 o 
   4   1   3       13.90       13.21      2.84 o 
   5   1   3      316.29      300.18     12.27 o 
   6   1   3      100.19       94.90     12.68 o 
   7   1   3        0.65        0.05      5.70 o 
   8   1   3       21.25       13.65     17.54 o 
  -7   2   3        1.35        9.36      6.17 o 
  -6   2   3       38.58       37.42     13.41 o 
  -5   2   3      183.63      186.84     21.19 o 
  -4   2   3       14.12       11.98      7.44 o 
  -3   2   3       40.47       63.54     16.85 o 
  -2   2   3      215.76      233.95     10.05 o 
  -1   2   3     3242.55     3391.05     35.36 o 
   0   2   3     4188.41     4450.61     38.56 o 
   1   2   3      104.22       96.69      3.85 o 
   2   2   3      261.20      236.09      4.98 o 
   3   2   3       50.00       44.57      5.92 o 
   4   2   3       39.84       51.98     10.36 o 
   5   2   3      996.59     1012.27     18.27 o 
   6   2   3       45.71       41.58      7.00 o 
   7   2   3       33.13       26.87      5.97 o 
   8   2   3      147.01      161.96     16.03 o 
  -7   3   3       16.24       11.91      9.15 o 
  -6   3   3       66.62       62.28     27.83 o 
  -5   3   3       87.83      103.29     37.05 o 
  -4   3   3      328.69      306.65     13.36 o 
  -3   3   3     1574.85     1582.02     38.69 o 
  -2   3   3     1197.42     1298.90     18.35 o 
  -1   3   3      329.59      327.91      6.00 o 
   0   3   3     5544.21     5695.86     83.77 o 
   1   3   3      709.01      684.29      7.55 o 
   2   3   3     2394.83     2419.41     36.07 o 
   3   3   3      652.67      611.00      9.89 o 
   4   3   3       32.38       33.42      8.06 o 
   5   3   3     2224.50     2342.04     57.29 o 
   6   3   3      475.82      473.12     15.95 o 
   7   3   3        8.48        7.37      3.10 o 
   8   3   3      202.71      191.02     14.79 o 
  -6   4   3      268.75      277.30     22.17 o 
  -5   4   3        2.65        7.50      9.03 o 
  -4   4   3       59.83       58.86     12.49 o 
  -3   4   3      136.29      162.56     24.19 o 
  -2   4   3      109.90      103.15      6.18 o 
  -1   4   3      136.10      116.15      4.94 o 
   0   4   3     2242.06     2273.49     25.13 o 
   1   4   3      364.13      400.62     12.48 o 
   2   4   3      219.01      192.20      5.53 o 
   3   4   3     1077.01     1161.63     17.68 o 
   4   4   3        0.45        4.25      4.43 o 
   5   4   3        5.24        4.61      4.55 o 
   6   4   3      468.10      473.98     16.41 o 
   7   4   3       47.12       33.05     12.50 o 
   8   4   3        1.57        3.60      2.89 o 
  -6   5   3        2.73       -3.16      5.50 o 
  -5   5   3       39.66       38.91     16.04 o 
  -4   5   3        9.93       10.07      8.50 o 
  -3   5   3        7.54       10.95      6.91 o 
  -2   5   3      601.23      600.74     12.21 o 
  -1   5   3       57.76       74.78     11.79 o 
   0   5   3      286.62      367.20     15.00 o 
   1   5   3       69.32       90.41      7.07 o 
   2   5   3      770.85      841.89     11.98 o 
   3   5   3     1786.43     1851.04     43.10 o 
   4   5   3       91.09       92.52      9.17 o 
   5   5   3       17.15       18.84      6.25 o 
   6   5   3      198.68      199.98     11.49 o 
   7   5   3      109.43      102.35     13.99 o 
   8   5   3       14.69        8.05      4.10 o 
  -6   6   3       11.35       11.43      5.88 o 
  -5   6   3        6.02       13.78     10.77 o 
  -4   6   3       19.40       18.17     10.88 o 
  -3   6   3      436.90      357.00     35.51 o 
  -2   6   3       62.05       63.14      9.20 o 
  -1   6   3        1.92        4.71      2.18 o 
   0   6   3       23.20       35.02      8.53 o 
   1   6   3        6.77       11.52      4.13 o 
   2   6   3      192.57      192.05     13.63 o 
   3   6   3      104.25       89.60      7.14 o 
   4   6   3       92.11       92.26      7.31 o 
   5   6   3       92.52       87.45     10.01 o 
   6   6   3       38.54       46.88     11.46 o 
   7   6   3      120.22      140.32     16.95 o 
   8   6   3       28.01       19.01     10.07 o 
  -5   7   3       24.41       22.01     10.38 o 
  -4   7   3       28.83       30.95     13.84 o 
  -3   7   3      113.36      117.91     17.63 o 
  -2   7   3      161.13      166.50      9.13 o 
  -1   7   3       49.34       52.99     11.89 o 
   0   7   3      288.86      282.16     11.07 o 
   1   7   3     1982.30     2089.82     39.85 o 
   2   7   3      199.57      170.25      9.50 o 
   3   7   3       16.10       16.62      5.25 o 
   4   7   3        0.06        3.06      5.22 o 
   5   7   3      226.09      223.73      9.61 o 
   6   7   3      241.32      239.12     10.67 o 
   7   7   3      155.27      160.09     29.83 o 
   8   7   3       44.67       18.68     15.29 o 
  -5   8   3        5.01        4.08      5.21 o 
  -4   8   3        0.75        6.42      5.79 o 
  -3   8   3      134.92      146.63     14.85 o 
  -2   8   3      244.25      248.54     12.19 o 
  -1   8   3       16.46       13.32      3.95 o 
   0   8   3        4.03        7.24      5.13 o 
   1   8   3      222.61      218.41     11.30 o 
   2   8   3      107.55      130.27     23.79 o 
   3   8   3      167.84      162.32     10.61 o 
   4   8   3     1268.44     1247.50     26.24 o 
   5   8   3      864.04      802.00     25.21 o 
   6   8   3       25.56       20.08      7.15 o 
   7   8   3      220.06      232.93     20.27 o 
   8   8   3        7.81        5.53      4.66 o 
  -4   9   3      308.18      343.18     51.99 o 
  -3   9   3       20.90       22.65      8.65 o 
  -2   9   3        4.56       13.20      6.09 o 
  -1   9   3       29.76       23.20      7.24 o 
   0   9   3        0.60       10.04      5.15 o 
   1   9   3      674.58      624.90     18.06 o 
   2   9   3       99.83      109.23     22.75 o 
   3   9   3      275.66      270.76     13.85 o 
   4   9   3       81.50       78.20     11.37 o 
   5   9   3       30.62       29.89     10.40 o 
   6   9   3       24.28       19.27      9.11 o 
   7   9   3       27.70       31.05     15.57 o 
  -3  10   3        1.56       10.71      9.24 o 
  -2  10   3       68.70       86.02     19.64 o 
  -1  10   3      108.91       93.63     17.61 o 
   0  10   3       28.36       28.12      7.82 o 
   1  10   3        6.50       12.70      6.41 o 
   2  10   3       60.26       68.68     15.78 o 
   3  10   3      145.47      137.75     21.83 o 
   4  10   3      111.04      110.63     11.68 o 
   5  10   3       22.25       25.46      8.45 o 
   6  10   3       61.23       35.13     21.40 o 
   7  10   3       56.75       32.75     17.50 o 
  -2  11   3        7.90        3.03      8.21 o 
  -1  11   3       50.91       51.91     13.71 o 
   0  11   3        7.01       10.28      4.89 o 
   1  11   3       61.78       46.19     14.44 o 
   2  11   3       23.30       27.48      8.29 o 
   3  11   3        6.39       15.50      6.68 o 
   4  11   3       45.13       44.42     11.65 o 
   5  11   3       67.02       67.21     27.69 o 
   6  11   3       16.58       24.42     12.53 o 
  -1  12   3       16.56       10.04     10.90 o 
   0  12   3       39.93       18.47      7.30 o 
   1  12   3      263.15      265.82     16.62 o 
   2  12   3      443.74      485.74     20.46 o 
   3  12   3       27.01       23.59     10.45 o 
   4  12   3        8.48       10.28      7.76 o 
   5  12   3      184.39      196.23     20.26 o 
   6  12   3       28.92       31.85     13.75 o 
   0  13   3      218.85      243.80     22.26 o 
   1  13   3       27.00       19.73      7.48 o 
   2  13   3        5.31        7.81      5.84 o 
   3  13   3       19.04        6.30      5.96 o 
   4  13   3      278.07      326.15     35.07 o 
   5  13   3      229.79      221.35     24.60 o 
  -3 -12   4       33.42       33.17     18.06 o 
  -2 -12   4        5.81        8.13      8.83 o 
  -1 -12   4       47.64       59.69     12.86 o 
  -4 -11   4      128.34       83.42     55.73 o 
  -3 -11   4      147.72      149.61     25.51 o 
  -2 -11   4       66.46       55.55     23.59 o 
  -1 -11   4       61.50       43.84     23.25 o 
   0 -11   4        2.78       11.47     11.95 o 
   1 -11   4      392.04      383.42     23.53 o 
  -5 -10   4      120.53      105.37     49.65 o 
  -4 -10   4      295.00      323.39     23.54 o 
  -3 -10   4       88.86       87.19     32.52 o 
  -2 -10   4       59.37       56.32     26.77 o 
  -1 -10   4      138.83      139.36     11.02 o 
   0 -10   4      355.56      358.91     14.52 o 
   1 -10   4        1.68        7.53      4.36 o 
   2 -10   4        9.17        3.38     10.10 o 
   3 -10   4       15.33       10.25     16.27 o 
  -6  -9   4      277.04      298.78     18.57 o 
  -5  -9   4      199.04      230.65     21.79 o 
  -4  -9   4        5.42        5.13      9.87 o 
  -3  -9   4       14.04        6.75     11.18 o 
  -2  -9   4     1135.58     1137.60     21.01 o 
  -1  -9   4      147.22      133.74     13.10 o 
   0  -9   4       26.45       28.57      8.59 o 
   1  -9   4       34.79       32.18      9.74 o 
   2  -9   4       35.40       29.04     10.14 o 
   3  -9   4        7.48       15.22     11.04 o 
   4  -9   4      175.32      197.81     24.29 o 
  -6  -8   4       19.81       22.95     11.88 o 
  -5  -8   4      335.26      337.34     19.59 o 
  -4  -8   4        6.09       15.14      7.51 o 
  -3  -8   4      356.78      370.69     21.82 o 
  -2  -8   4       57.93       64.11     11.99 o 
  -1  -8   4      152.23      140.92      9.58 o 
   0  -8   4      169.89      162.14     11.23 o 
   1  -8   4      641.85      691.30     18.67 o 
   2  -8   4      224.04      243.55     14.60 o 
   3  -8   4        5.55       10.02      9.01 o 
   4  -8   4       19.54       25.56     18.89 o 
  -7  -7   4       29.75       30.43      8.13 o 
  -6  -7   4        3.06        3.18      3.85 o 
  -5  -7   4       49.21       42.18     17.19 o 
  -4  -7   4      122.00      138.13     16.45 o 
  -3  -7   4      134.03      134.42     38.79 o 
  -2  -7   4       22.27       16.02      6.34 o 
  -1  -7   4      302.25      303.39     12.68 o 
   0  -7   4        0.26        4.24      4.44 o 
   1  -7   4      129.89      138.58     25.11 o 
   2  -7   4      228.00      229.30     14.32 o 
   3  -7   4       54.77       60.68     13.82 o 
   4  -7   4      132.49      130.00     13.22 o 
   5  -7   4       38.26       44.34     24.66 o 
  -7  -6   4      111.83      133.52     22.35 o 
  -6  -6   4      115.78      125.37     14.10 o 
  -5  -6   4       24.10       34.76     11.25 o 
  -4  -6   4       38.06       49.49     15.30 o 
  -3  -6   4       36.73       44.77     19.32 o 
  -2  -6   4      823.40      810.27     12.83 o 
  -1  -6   4      747.21      730.58     31.78 o 
   0  -6   4      495.00      502.92     15.62 o 
   1  -6   4      270.54      281.23     11.68 o 
   2  -6   4       11.64       16.68      5.58 o 
   3  -6   4       19.02       20.75      6.10 o 
   4  -6   4      216.46      209.30     14.66 o 
   5  -6   4        7.26        8.44     16.13 o 
   6  -6   4       12.79        6.74     11.76 o 
  -7  -5   4       13.17       -3.53     13.92 o 
  -6  -5   4       69.70       57.89     25.58 o 
  -5  -5   4       11.87       18.73      6.53 o 
  -4  -5   4      376.27      352.47     64.92 o 
  -3  -5   4     1155.68     1200.54     37.80 o 
  -2  -5   4       19.72       20.29      4.80 o 
  -1  -5   4      214.01      210.12     15.01 o 
   0  -5   4       35.71       50.22      9.90 o 
   1  -5   4        1.02        3.42      2.92 o 
   2  -5   4      611.97      617.85     22.38 o 
   3  -5   4      342.48      329.04     13.82 o 
   4  -5   4      186.96      167.39     21.81 o 
   5  -5   4       60.28       76.17     16.65 o 
   6  -5   4       29.13       27.80     19.24 o 
  -7  -4   4       29.64       19.11     16.19 o 
  -6  -4   4     1477.79     1603.55     42.29 o 
  -5  -4   4      213.50      223.74     18.97 o 
  -4  -4   4      166.41      154.56     12.29 o 
  -3  -4   4        0.11        0.93      6.38 o 
  -2  -4   4      998.48     1053.42     11.76 o 
  -1  -4   4     1196.80     1173.83     34.63 o 
   0  -4   4      117.18      104.33      5.38 o 
   1  -4   4      138.85      148.54      5.85 o 
   2  -4   4       68.70       69.16      7.20 o 
   3  -4   4      594.20      632.10     14.81 o 
   4  -4   4       52.10       45.43     10.45 o 
   5  -4   4      258.14      283.85     15.51 o 
   6  -4   4       39.69       72.66     46.58 o 
   7  -4   4        1.06        7.20      8.55 o 
  -7  -3   4       18.92       31.27     18.27 o 
  -6  -3   4      226.98      245.40     13.34 o 
  -5  -3   4      334.61      345.62     23.08 o 
  -4  -3   4        8.70       11.45      6.58 o 
  -3  -3   4      125.12      125.59      8.29 o 
  -2  -3   4      507.27      576.05      8.79 o 
  -1  -3   4      509.20      526.10      8.41 o 
   0  -3   4      865.44      913.85     21.05 o 
   1  -3   4      478.67      454.68     15.72 o 
   2  -3   4      174.54      168.02      5.00 o 
   3  -3   4       78.97       98.24     26.26 o 
   4  -3   4        0.03        1.31      1.42 o 
   5  -3   4       12.92       13.05      5.65 o 
   6  -3   4       27.45       25.98     15.97 o 
   7  -3   4       31.90       15.52     13.12 o 
  -7  -2   4        0.11        6.01     10.95 o 
  -6  -2   4        0.25        9.85      9.01 o 
  -5  -2   4       71.28       63.66     13.73 o 
  -4  -2   4       67.96       67.02      4.07 o 
  -3  -2   4      332.88      328.94      5.76 o 
  -2  -2   4       54.12       49.60      2.88 o 
  -1  -2   4      527.92      510.99      8.17 o 
   0  -2   4     1196.67     1124.33     10.39 o 
   1  -2   4        3.14        3.12      2.03 o 
   2  -2   4     1329.87     1341.84     59.32 o 
   3  -2   4      390.88      396.63     15.90 o 
   4  -2   4        0.19        6.54      6.46 o 
   5  -2   4        4.15        3.75      2.51 o 
   6  -2   4      399.08      421.18     21.11 o 
   7  -2   4       34.49       20.05     20.26 o 
  -7  -1   4       40.54       38.23     20.50 o 
  -6  -1   4       57.02       53.07     12.51 o 
  -5  -1   4      287.07      300.87      9.14 o 
  -4  -1   4        0.84        1.72      2.71 o 
  -3  -1   4       92.23       81.15      6.20 o 
  -2  -1   4      427.08      418.99      6.14 o 
  -1  -1   4      889.07      864.94      7.65 o 
   0  -1   4     2595.70     2674.63     15.82 o 
   1  -1   4      185.68      181.66      4.33 o 
   2  -1   4     1119.34     1176.45     31.06 o 
   3  -1   4      569.30      545.27     19.23 o 
   4  -1   4      232.37      231.49      3.26 o 
   5  -1   4      879.77      813.53     14.24 o 
   6  -1   4      322.01      284.45     19.70 o 
   7  -1   4        6.79        9.17      7.66 o 
   8  -1   4       37.46       10.09     28.22 o 
  -7   0   4       10.25        5.39      7.98 o 
  -6   0   4      378.19      385.23     14.97 o 
  -5   0   4      201.73      183.91     10.25 o 
  -4   0   4        6.90        9.94      2.65 o 
  -3   0   4     1609.85     1615.72     18.70 o 
  -2   0   4       28.73       25.57      4.09 o 
  -1   0   4       88.19       97.81      3.51 o 
   0   0   4     8576.27     9424.67    103.55 o 
   1   0   4        1.54        4.06      1.49 o 
   2   0   4     1026.86     1041.72     20.43 o 
   3   0   4       76.91       49.54      4.90 o 
   4   0   4       87.68      100.52      6.96 o 
   5   0   4      124.88      111.72      4.92 o 
   6   0   4       97.57       87.18     29.75 o 
   7   0   4      110.30       65.97     54.50 o 
   8   0   4       66.91       49.05     37.02 o 
  -7   1   4       36.09       28.34     20.80 o 
  -6   1   4      287.36      284.32     14.88 o 
  -5   1   4      361.69      398.40     18.64 o 
  -4   1   4       24.67       15.04      7.64 o 
  -3   1   4       10.83       11.83      2.78 o 
  -2   1   4      722.91      752.45      8.06 o 
  -1   1   4     9484.93    10474.26     59.25 o 
   0   1   4      288.08      266.31      5.08 o 
   1   1   4        3.41        1.76      3.11 o 
   2   1   4      445.05      417.36      5.74 o 
   3   1   4        0.88        0.92      2.88 o 
   4   1   4       87.19       84.11      4.43 o 
   5   1   4      590.94      520.37     54.93 o 
   6   1   4      699.84      717.89     22.76 o 
   7   1   4        0.04        2.72      4.82 o 
   8   1   4        0.38       -3.51     11.22 o 
  -7   2   4       27.87       14.07      7.20 o 
  -6   2   4       14.49       17.90      9.76 o 
  -5   2   4      161.19      155.17     13.08 o 
  -4   2   4        0.32        4.35      6.44 o 
  -3   2   4      338.46      363.06     14.62 o 
  -2   2   4      343.40      334.26      5.77 o 
  -1   2   4     3302.62     3499.10     40.41 o 
   0   2   4        3.39        0.50      2.81 o 
   1   2   4     1014.83      932.82     19.94 o 
   2   2   4      343.12      336.69      5.85 o 
   3   2   4       29.67       26.16      3.79 o 
   4   2   4       36.76       38.66      4.97 o 
   5   2   4        3.04        3.99      2.35 o 
   6   2   4      249.87      249.57     12.29 o 
   7   2   4       10.22       12.29      7.56 o 
   8   2   4       16.21       12.60     16.79 o 
  -7   3   4       29.71       21.49     16.03 o 
  -6   3   4        3.48        5.08      6.26 o 
  -5   3   4       19.72       20.36      9.47 o 
  -4   3   4       55.08       66.01     21.54 o 
  -3   3   4       10.60       11.46      6.53 o 
  -2   3   4      234.01      204.55      5.31 o 
  -1   3   4     1833.48     1913.27     26.40 o 
   0   3   4     1997.86     2003.10     14.63 o 
   1   3   4       17.17       18.61      2.95 o 
   2   3   4      318.14      340.20      8.11 o 
   3   3   4      868.52      855.85     12.23 o 
   4   3   4      248.18      227.79     11.84 o 
   5   3   4      123.59      121.69     10.46 o 
   6   3   4      120.77      127.93     11.52 o 
   7   3   4       13.44       28.75     14.47 o 
   8   3   4       41.24       29.92     26.90 o 
  -6   4   4       85.53       72.46     22.03 o 
  -5   4   4      215.71      226.91     20.94 o 
  -4   4   4       51.97       63.70     16.59 o 
  -3   4   4      142.22      183.01     38.78 o 
  -2   4   4     1084.70     1132.64     17.88 o 
  -1   4   4     1192.00     1286.55     19.69 o 
   0   4   4       19.22       42.15      8.37 o 
   1   4   4      495.52      449.94      7.26 o 
   2   4   4        8.53        4.81      2.85 o 
   3   4   4      735.30      737.09     14.25 o 
   4   4   4       64.06       80.61      9.75 o 
   5   4   4      889.66      872.83     17.13 o 
   6   4   4      365.52      346.08     14.74 o 
   7   4   4       66.75       70.00      8.49 o 
   8   4   4        0.40        3.87      3.33 o 
  -6   5   4      192.05      204.11     18.67 o 
  -5   5   4      171.54      178.66     19.21 o 
  -4   5   4      551.69      608.89     22.32 o 
  -3   5   4      126.75      139.83     15.25 o 
  -2   5   4       14.57       12.62      3.40 o 
  -1   5   4     3902.80     3981.79     30.71 o 
   0   5   4      606.27      611.75     11.63 o 
   1   5   4      198.72      192.76      9.97 o 
   2   5   4      414.57      492.55     19.09 o 
   3   5   4      203.83      218.66     12.94 o 
   4   5   4      464.59      455.13     13.82 o 
   5   5   4      276.89      289.72     13.28 o 
   6   5   4       13.69       11.72      4.52 o 
   7   5   4        8.81       10.19      5.88 o 
   8   5   4        6.37        5.13      4.17 o 
  -6   6   4        8.75        6.81     10.69 o 
  -5   6   4       19.14       20.97      9.32 o 
  -4   6   4        6.96        3.49      9.34 o 
  -3   6   4        1.83        6.45      7.57 o 
  -2   6   4     1316.17     1300.05     54.24 o 
  -1   6   4      238.03      242.42      7.36 o 
   0   6   4     1587.00     1590.66     23.44 o 
   1   6   4        3.61        2.94      6.38 o 
   2   6   4      457.43      446.61     12.24 o 
   3   6   4       17.23       15.69      5.78 o 
   4   6   4        6.85        8.55      4.61 o 
   5   6   4       52.75       53.74      9.66 o 
   6   6   4       91.45      110.18     10.67 o 
   7   6   4       49.25       43.50     10.54 o 
   8   6   4      158.87      177.62     12.21 o 
  -5   7   4       12.18       15.94     10.77 o 
  -4   7   4       10.47        9.51      6.81 o 
  -3   7   4       57.60       64.46     21.15 o 
  -2   7   4      424.62      420.66     11.10 o 
  -1   7   4      189.83      189.97     11.12 o 
   0   7   4        5.07       14.28      5.89 o 
   1   7   4      443.10      456.83     13.59 o 
   2   7   4      444.87      488.57     14.75 o 
   3   7   4       42.63       36.93      6.06 o 
   4   7   4       68.69       76.17     12.09 o 
   5   7   4        7.34        7.74      4.77 o 
   6   7   4       23.53       16.77      5.18 o 
   7   7   4       94.58       82.41     26.76 o 
   8   7   4      119.86      113.10     26.60 o 
  -4   8   4        4.64        3.24      6.59 o 
  -3   8   4        1.35       10.91      8.36 o 
  -2   8   4       30.50       23.25      9.86 o 
  -1   8   4      685.04      619.12     15.97 o 
   0   8   4       28.90       34.78      7.85 o 
   1   8   4      107.38      120.82     29.78 o 
   2   8   4      166.31      166.00     11.75 o 
   3   8   4     1637.95     1695.39     33.11 o 
   4   8   4        6.52        7.19      5.60 o 
   5   8   4      181.99      187.07     27.14 o 
   6   8   4       21.27       19.03      9.34 o 
   7   8   4        6.65        8.83      7.09 o 
   8   8   4      156.06      162.24     14.70 o 
  -4   9   4        6.05        7.08      5.91 o 
  -3   9   4       56.08       38.51     20.44 o 
  -2   9   4       80.84       74.10     28.20 o 
  -1   9   4      359.64      325.73     14.90 o 
   0   9   4      216.29      202.15     16.98 o 
   1   9   4       93.78       88.10     21.33 o 
   2   9   4       14.13       20.50      7.38 o 
   3   9   4        5.15        4.09      7.56 o 
   4   9   4       20.97       23.85      7.19 o 
   5   9   4       55.40       72.33     20.78 o 
   6   9   4        5.25       17.03      5.70 o 
   7   9   4      101.53       89.43     16.99 o 
  -3  10   4       27.40       24.66     17.00 o 
  -2  10   4       18.09       10.66     10.70 o 
  -1  10   4      103.34      118.31     15.25 o 
   0  10   4       12.21       16.27      5.73 o 
   1  10   4      131.95      153.82     32.64 o 
   2  10   4        9.64        8.88      6.77 o 
   3  10   4       89.13       95.24     17.84 o 
   4  10   4      790.61      828.20     18.98 o 
   5  10   4      156.37      162.21     14.18 o 
   6  10   4       41.80       31.61     17.36 o 
   7  10   4        2.11        8.79      8.20 o 
  -2  11   4       57.58       54.53     14.67 o 
  -1  11   4       30.87       25.74     10.76 o 
   0  11   4       48.35       43.89     10.72 o 
   1  11   4       42.88       45.93     11.14 o 
   2  11   4      198.15      183.09     17.49 o 
   3  11   4       30.36       25.66     12.04 o 
   4  11   4       24.78       29.77     11.07 o 
   5  11   4        9.53        7.85      7.17 o 
   6  11   4       58.64       48.08     25.49 o 
   7  11   4        5.75        7.40     10.70 o 
  -1  12   4        1.68        6.02      6.57 o 
   0  12   4        3.25       13.73      9.59 o 
   1  12   4       38.46       40.91     10.48 o 
   2  12   4        1.85        7.16      5.35 o 
   3  12   4      208.96      211.05     13.72 o 
   4  12   4        2.49        4.14      6.73 o 
   5  12   4        4.13        6.51      9.83 o 
   6  12   4       10.73        8.20     10.20 o 
   0  13   4        0.01        4.32      6.01 o 
   1  13   4       92.63       90.08     13.81 o 
   2  13   4        6.14        7.49      7.26 o 
   3  13   4       24.07       19.82      8.68 o 
   4  13   4       46.71       34.41     14.78 o 
   5  13   4        1.86        4.94      9.87 o 
  -4 -11   5       10.57       21.39     19.84 o 
  -3 -11   5       19.57       15.96     13.96 o 
  -2 -11   5      195.76      202.37     20.97 o 
  -1 -11   5       83.41       48.29     30.41 o 
   0 -11   5       13.16       14.27      7.92 o 
   1 -11   5       23.15       13.43     14.19 o 
  -5 -10   5       55.80       27.15     20.56 o 
  -4 -10   5       87.35       92.28     46.18 o 
  -3 -10   5      179.09      166.70     22.06 o 
  -2 -10   5       92.17       84.83     43.05 o 
  -1 -10   5        0.01        5.85      7.48 o 
   0 -10   5       40.00       30.78     14.37 o 
   1 -10   5       63.62       55.41     36.60 o 
   2 -10   5       83.81       58.45     36.28 o 
  -6  -9   5        3.40       12.51      7.33 o 
  -5  -9   5       65.76       70.21     18.44 o 
  -4  -9   5      156.38      165.38     25.27 o 
  -3  -9   5       82.71       89.23     18.78 o 
  -2  -9   5       93.24       97.30     24.66 o 
  -1  -9   5      400.57      434.19     14.34 o 
   0  -9   5      122.92      124.31     22.73 o 
   1  -9   5       49.09       32.91     14.63 o 
   2  -9   5        1.51        2.07      6.73 o 
   3  -9   5       21.98       29.41     12.75 o 
  -6  -8   5      310.12      317.06     30.61 o 
  -5  -8   5      109.84       99.13     32.71 o 
  -4  -8   5       58.47       74.27     14.04 o 
  -3  -8   5      957.91      992.82     26.57 o 
  -2  -8   5       40.47       46.98     14.78 o 
  -1  -8   5       83.71       85.06     17.04 o 
   0  -8   5       13.15       12.35      5.57 o 
   1  -8   5      428.53      433.42     15.90 o 
   2  -8   5        0.02        5.96      2.82 o 
   3  -8   5        2.28        7.73      5.45 o 
   4  -8   5       60.43       42.53     18.18 o 
  -6  -7   5       56.87       41.64     13.01 o 
  -5  -7   5       17.02       22.43     11.24 o 
  -4  -7   5      158.08      136.30     35.15 o 
  -3  -7   5       87.19      109.12     34.87 o 
  -2  -7   5       79.39       86.42     13.41 o 
  -1  -7   5      112.24      137.14     12.92 o 
   0  -7   5      165.69      170.31     10.32 o 
   1  -7   5      197.26      194.63     13.47 o 
   2  -7   5      142.75      128.73     11.61 o 
   3  -7   5       13.05       12.38      6.33 o 
   4  -7   5      151.85      141.43     18.39 o 
   5  -7   5      112.04      112.73     43.82 o 
  -7  -6   5       16.71       26.01     27.72 o 
  -6  -6   5      311.24      341.99     20.01 o 
  -5  -6   5       33.61       32.12     14.70 o 
  -4  -6   5      166.66      172.94     33.84 o 
  -3  -6   5      100.87      103.04     30.32 o 
  -2  -6   5      546.60      501.97     19.79 o 
  -1  -6   5      141.65      140.52      8.43 o 
   0  -6   5      558.28      600.75     22.20 o 
   1  -6   5        0.17        0.83      4.04 o 
   2  -6   5      815.16      829.42     19.39 o 
   3  -6   5      201.29      199.03     22.73 o 
   4  -6   5      106.53       91.20     39.94 o 
   5  -6   5       48.81       58.47     19.51 o 
  -7  -5   5       65.93       84.75     16.65 o 
  -6  -5   5        1.71        9.26      6.15 o 
  -5  -5   5       17.15       14.31      8.11 o 
  -4  -5   5      793.19      771.95     22.45 o 
  -3  -5   5      277.75      251.74     15.90 o 
  -2  -5   5       29.62       31.04      6.12 o 
  -1  -5   5       31.55       39.12      7.51 o 
   0  -5   5        0.98        3.84      3.64 o 
   1  -5   5      339.08      318.61     14.73 o 
   2  -5   5      775.50      783.14     18.88 o 
   3  -5   5     2032.67     2063.06     18.65 o 
   4  -5   5      200.92      187.03     13.16 o 
   5  -5   5       60.32       58.67     11.55 o 
   6  -5   5      101.17      104.27     43.47 o 
  -7  -4   5      142.95      161.22     20.96 o 
  -6  -4   5       19.87       13.80      8.95 o 
  -5  -4   5       48.59       50.63     12.90 o 
  -4  -4   5      179.34      197.67     18.05 o 
  -3  -4   5       88.96       76.97     19.31 o 
  -2  -4   5       52.08       51.52      6.46 o 
  -1  -4   5       22.00       16.74      4.05 o 
   0  -4   5      214.79      204.81     11.86 o 
   1  -4   5      618.71      607.18     15.32 o 
   2  -4   5       19.64       21.48      3.99 o 
   3  -4   5      197.84      184.16      5.65 o 
   4  -4   5      220.34      201.59     18.23 o 
   5  -4   5       12.07        7.56      8.66 o 
   6  -4   5       44.46       47.59     33.79 o 
  -7  -3   5      159.35      154.51     20.62 o 
  -6  -3   5      118.77      114.84     11.16 o 
  -5  -3   5      116.49      111.36     22.54 o 
  -4  -3   5      142.86      139.35     18.11 o 
  -3  -3   5      702.73      707.58     21.39 o 
  -2  -3   5      725.35      744.53     22.74 o 
  -1  -3   5       27.93       33.13      4.91 o 
   0  -3   5       11.68       14.08      3.31 o 
   1  -3   5       12.84       15.58      3.13 o 
   2  -3   5      125.32      117.60      4.49 o 
   3  -3   5        3.47        4.15      4.99 o 
   4  -3   5      380.34      374.73     15.78 o 
   5  -3   5        4.37        1.83      5.04 o 
   6  -3   5        0.01       -4.72     15.60 o 
   7  -3   5        7.09       16.00     23.77 o 
  -7  -2   5       97.91       77.38     53.00 o 
  -6  -2   5        6.80        3.89     10.45 o 
  -5  -2   5      127.79      118.94      7.98 o 
  -4  -2   5     1126.64     1100.45     25.54 o 
  -3  -2   5      196.97      202.54      4.41 o 
  -2  -2   5        0.78        1.10      1.80 o 
  -1  -2   5      100.35       92.22      4.04 o 
   0  -2   5      688.23      681.70      9.35 o 
   1  -2   5       13.95       18.02      4.85 o 
   2  -2   5     1807.33     1870.30     21.83 o 
   3  -2   5      212.03      207.67     15.79 o 
   4  -2   5       16.69       18.77      9.68 o 
   5  -2   5       58.56       49.03     10.97 o 
   6  -2   5       63.79       64.33     10.38 o 
   7  -2   5        9.59        7.79      5.96 o 
  -6  -1   5      393.68      447.17     28.19 o 
  -5  -1   5      409.85      390.88     12.87 o 
  -4  -1   5     1017.31      987.53     36.23 o 
  -3  -1   5       17.35       16.94      3.56 o 
  -2  -1   5       17.31       24.61      3.38 o 
  -1  -1   5      869.60      811.29     13.98 o 
   0  -1   5      443.31      443.52      6.78 o 
   1  -1   5     2693.98     2871.28     27.28 o 
   2  -1   5     3102.23     3305.74    219.23 o 
   3  -1   5      505.31      543.21     18.05 o 
   4  -1   5        3.73        6.48      6.41 o 
   5  -1   5      682.32      719.94     20.21 o 
   6  -1   5        0.62       10.92      6.14 o 
   7  -1   5        1.13        4.85      8.39 o 
  -7   0   5       12.12        9.17     13.47 o 
  -6   0   5        1.61        4.32      4.96 o 
  -5   0   5        0.75        1.61      4.30 o 
  -4   0   5     1022.54     1023.00     26.48 o 
  -3   0   5     1180.18     1171.57     16.22 o 
  -2   0   5      171.50      161.76      4.96 o 
  -1   0   5      485.68      488.34      9.55 o 
   0   0   5      303.12      295.50      5.08 o 
   1   0   5       66.20       57.56      3.66 o 
   2   0   5      748.88      792.59     11.47 o 
   3   0   5     1738.28     1969.42     32.82 o 
   4   0   5      269.38      255.63     13.51 o 
   5   0   5      216.98      208.33     12.12 o 
   6   0   5      170.17      150.20     26.91 o 
   7   0   5       13.02        7.87      4.91 o 
   8   0   5        7.47        7.23      8.12 o 
  -7   1   5      126.01      121.85     18.91 o 
  -6   1   5      131.87      136.26     24.65 o 
  -5   1   5      122.90      142.81     14.18 o 
  -4   1   5      738.28      735.75     25.90 o 
  -3   1   5      208.95      217.72      5.77 o 
  -2   1   5       46.80       37.86      4.26 o 
  -1   1   5     2709.25     2726.12     19.96 o 
   0   1   5     1397.25     1232.21     16.88 o 
   1   1   5      314.55      289.60      5.29 o 
   2   1   5     1667.00     1704.55     35.65 o 
   3   1   5      344.89      387.53      6.29 o 
   4   1   5      350.26      367.69      7.97 o 
   5   1   5        0.28        3.69      2.03 o 
   6   1   5      299.51      297.54     24.48 o 
   7   1   5        0.02        5.17      3.60 o 
   8   1   5        4.73        4.54      9.22 o 
  -7   2   5        0.18        6.78     11.60 o 
  -6   2   5       37.27       37.08     22.28 o 
  -5   2   5        1.76       -0.17      7.52 o 
  -4   2   5      440.26      449.03     26.41 o 
  -3   2   5       33.61       29.02      5.30 o 
  -2   2   5      547.77      526.83      9.55 o 
  -1   2   5        6.49        5.45      2.71 o 
   0   2   5      768.28      801.41     13.45 o 
   1   2   5      280.61      259.48      5.93 o 
   2   2   5       86.77       65.76      4.89 o 
   3   2   5       64.17       55.89      5.80 o 
   4   2   5       52.27       48.83      5.38 o 
   5   2   5       53.82       49.57     10.66 o 
   6   2   5        0.01        4.15      2.29 o 
   7   2   5      134.11      130.77     35.94 o 
   8   2   5        0.09        4.31      9.76 o 
  -6   3   5       84.01       63.55     37.25 o 
  -5   3   5      383.59      351.48     31.70 o 
  -4   3   5      250.92      244.02     17.64 o 
  -3   3   5      142.88      152.15     35.19 o 
  -2   3   5       86.40       83.13      7.02 o 
  -1   3   5     1720.72     1651.65     32.34 o 
   0   3   5      575.25      518.00     11.30 o 
   1   3   5      145.44      135.06      4.96 o 
   2   3   5      493.77      513.47      9.52 o 
   3   3   5      405.67      362.48      8.87 o 
   4   3   5      685.45      640.47     25.15 o 
   5   3   5     3059.89     3055.67     71.29 o 
   6   3   5      521.33      530.26     18.00 o 
   7   3   5       97.64       96.27     14.61 o 
   8   3   5      108.68       93.83     25.25 o 
  -6   4   5       25.77       19.54     13.41 o 
  -5   4   5      169.59      180.24     21.44 o 
  -4   4   5      227.25      210.03     16.32 o 
  -3   4   5       25.72       40.01     13.35 o 
  -2   4   5        5.34        4.58      1.56 o 
  -1   4   5      488.68      486.50     19.05 o 
   0   4   5        0.56        5.15      3.16 o 
   1   4   5      304.02      292.35     10.13 o 
   2   4   5      424.77      419.62     12.49 o 
   3   4   5        0.16        1.47      3.73 o 
   4   4   5        0.08        1.04      4.38 o 
   5   4   5       73.44       88.76     11.60 o 
   6   4   5      178.21      190.90     12.26 o 
   7   4   5        6.76        5.23      4.79 o 
   8   4   5        3.59        2.44      9.71 o 
  -6   5   5        4.09        2.84      3.82 o 
  -5   5   5        7.48       14.14      7.17 o 
  -4   5   5        5.44        8.07      5.95 o 
  -3   5   5      135.62      162.33     19.71 o 
  -2   5   5      106.52       91.31      8.17 o 
  -1   5   5      293.90      308.89      9.84 o 
   0   5   5       94.32       96.83     13.08 o 
   1   5   5        2.93        3.37      4.39 o 
   2   5   5       12.23       20.14      5.80 o 
   3   5   5      794.23      834.96     16.92 o 
   4   5   5      657.82      663.77     15.31 o 
   5   5   5       16.96       20.99      5.66 o 
   6   5   5       18.43       16.75      6.13 o 
   7   5   5        3.42        3.39      3.83 o 
   8   5   5       21.72       24.66     10.12 o 
  -5   6   5        2.75        3.83      7.59 o 
  -4   6   5      335.72      363.91     19.81 o 
  -3   6   5        0.47        7.58      7.19 o 
  -2   6   5      353.71      334.32     13.21 o 
  -1   6   5      682.15      679.10     16.21 o 
   0   6   5      397.79      402.43     13.08 o 
   1   6   5       48.09       44.63      9.48 o 
   2   6   5       81.37       92.11     11.49 o 
   3   6   5      126.28      128.54     16.19 o 
   4   6   5        0.12        5.35      4.06 o 
   5   6   5       93.91       93.70     22.90 o 
   6   6   5        0.78        4.05      4.46 o 
   7   6   5        5.57        4.37      4.43 o 
   8   6   5       21.75       14.33      9.09 o 
  -5   7   5        0.25       11.22     10.79 o 
  -4   7   5       54.98       55.02     26.66 o 
  -3   7   5      112.90      120.01     19.32 o 
  -2   7   5      361.17      352.05     18.51 o 
  -1   7   5      170.01      180.73     11.01 o 
   0   7   5      581.91      572.76     16.09 o 
   1   7   5      126.84      121.49     11.69 o 
   2   7   5       45.35       56.95     11.95 o 
   3   7   5       10.85       11.94      4.67 o 
   4   7   5        0.65        5.58      5.89 o 
   5   7   5      219.21      213.58     15.13 o 
   6   7   5        3.60        7.69      7.71 o 
   7   7   5      324.51      318.56     12.15 o 
   8   7   5      200.84      186.40     16.59 o 
  -4   8   5        2.29        3.73     10.98 o 
  -3   8   5       53.98       39.18     15.64 o 
  -2   8   5      138.08      122.41      7.81 o 
  -1   8   5      662.55      661.34     17.95 o 
   0   8   5      100.42      103.59     12.24 o 
   1   8   5       31.39       26.65      6.55 o 
   2   8   5      167.65      191.61     11.97 o 
   3   8   5       19.42       15.83      5.21 o 
   4   8   5      792.64      754.87     16.48 o 
   5   8   5      855.43      854.79     21.84 o 
   6   8   5       14.70       25.20      6.87 o 
   7   8   5       63.23       53.18     26.59 o 
   8   8   5       34.66       20.92     13.37 o 
  -4   9   5       26.75       12.04     11.29 o 
  -3   9   5       68.39       70.95     34.66 o 
  -2   9   5       10.16       10.71      8.29 o 
  -1   9   5       79.52       81.42     12.81 o 
   0   9   5       30.78       30.06      8.29 o 
   1   9   5      446.60      424.98     13.63 o 
   2   9   5     3812.92     3926.64    101.66 o 
   3   9   5       45.84       59.50     13.42 o 
   4   9   5       24.85       25.72      7.03 o 
   5   9   5       28.83       33.52      9.08 o 
   6   9   5       15.96       17.62      6.85 o 
   7   9   5      133.02       87.55     49.56 o 
  -3  10   5       36.79       31.69     21.32 o 
  -2  10   5      113.46      101.09     20.51 o 
  -1  10   5       33.19       30.93     10.04 o 
   0  10   5      441.29      422.61     21.02 o 
   1  10   5      255.34      256.79     14.68 o 
   2  10   5        0.02        3.02      6.38 o 
   3  10   5      280.51      280.19     15.70 o 
   4  10   5        2.02        8.47      6.03 o 
   5  10   5       64.30       77.77     10.15 o 
   6  10   5       28.96       22.34      9.50 o 
   7  10   5        8.39       11.70     10.14 o 
  -2  11   5        7.37       10.83      9.95 o 
  -1  11   5       21.21       26.92     12.85 o 
   0  11   5       42.41       43.72     10.94 o 
   1  11   5        2.04        8.99      6.25 o 
   2  11   5       70.87       65.37     12.72 o 
   3  11   5      416.20      426.47     16.77 o 
   4  11   5       19.59       21.08      8.19 o 
   5  11   5       33.52       17.90     10.44 o 
   6  11   5       28.84       27.96     23.20 o 
  -1  12   5       50.24       44.62     33.10 o 
   0  12   5       51.40       45.95     14.43 o 
   1  12   5       22.43       25.58     11.31 o 
   2  12   5       13.17        8.98      6.48 o 
   3  12   5       82.80       74.36     17.77 o 
   4  12   5      165.24      156.92     16.23 o 
   5  12   5       51.55       50.31     23.10 o 
   6  12   5       17.33       18.42     12.78 o 
   0  13   5       89.98       44.00     48.39 o 
   1  13   5       29.37       27.19     14.43 o 
   2  13   5       68.51       49.22     14.18 o 
   3  13   5       46.15       57.15     12.40 o 
   4  13   5       15.83       24.39     13.13 o 
   5  13   5       44.77       32.49     10.55 o 
  -3 -11   6        9.72        9.35     11.31 o 
  -2 -11   6        2.64        4.17      6.14 o 
  -1 -11   6       88.88       46.67     39.55 o 
   0 -11   6      126.10      112.17     18.51 o 
  -4 -10   6       92.06       74.19     47.37 o 
  -3 -10   6      209.07      180.54     21.18 o 
  -2 -10   6       18.08       13.41      6.14 o 
  -1 -10   6        8.76       10.55      6.04 o 
   0 -10   6        6.48        3.74      4.98 o 
   1 -10   6       60.43       57.23     11.29 o 
   2 -10   6       27.24       21.05     21.23 o 
  -5  -9   6      250.78      266.50     22.50 o 
  -4  -9   6       22.83       17.58      6.54 o 
  -3  -9   6      125.38      120.82     18.30 o 
  -2  -9   6        4.85       11.73      8.56 o 
  -1  -9   6      457.64      475.43     15.11 o 
   0  -9   6       42.63       30.59     11.82 o 
   1  -9   6        1.20        5.58      4.24 o 
   2  -9   6        6.75        9.90      7.71 o 
   3  -9   6       31.22       27.16     12.81 o 
  -6  -8   6       30.91       19.02     10.00 o 
  -5  -8   6       97.41      114.91     14.28 o 
  -4  -8   6      494.70      521.04     21.84 o 
  -3  -8   6      497.78      511.43     20.72 o 
  -2  -8   6        7.26        2.95      9.12 o 
  -1  -8   6       97.66       80.20      9.02 o 
   0  -8   6       86.16       80.82     12.79 o 
   1  -8   6      197.14      187.97     12.43 o 
   2  -8   6      191.71      198.47     20.44 o 
   3  -8   6        8.00       17.74     12.33 o 
   4  -8   6       23.07        9.77     14.00 o 
  -6  -7   6        7.82        8.42      8.25 o 
  -5  -7   6       74.47       74.10     20.71 o 
  -4  -7   6        4.23        4.48      7.06 o 
  -3  -7   6       52.20       60.81     26.51 o 
  -2  -7   6       47.34       40.08     11.95 o 
  -1  -7   6        8.80        8.02      4.85 o 
   0  -7   6      472.29      459.84     17.44 o 
   1  -7   6       63.11       51.61     19.25 o 
   2  -7   6      278.55      287.30     10.73 o 
   3  -7   6      150.22      140.70     17.83 o 
   4  -7   6       40.33       31.90     25.03 o 
   5  -7   6        1.01       -0.19     16.48 o 
  -6  -6   6      144.25      155.87     21.44 o 
  -5  -6   6      106.14      127.15     16.02 o 
  -4  -6   6      221.87      212.89     14.03 o 
  -3  -6   6       96.07       99.75     14.35 o 
  -2  -6   6        1.06        4.53      3.49 o 
  -1  -6   6       25.40       23.89      9.19 o 
   0  -6   6      101.37      105.86     19.00 o 
   1  -6   6      137.88      158.72     13.27 o 
   2  -6   6       28.81       21.51      8.23 o 
   3  -6   6       44.16       42.77     13.93 o 
   4  -6   6       40.39       43.37     15.63 o 
   5  -6   6        1.49        7.04     18.72 o 
  -7  -5   6      341.32      297.78     79.03 o 
  -6  -5   6       15.27       20.29      8.22 o 
  -5  -5   6        5.08        9.32      7.13 o 
  -4  -5   6       20.76       23.06      9.89 o 
  -3  -5   6      172.72      165.27     11.88 o 
  -2  -5   6      264.63      264.80      7.46 o 
  -1  -5   6      336.37      296.21     13.28 o 
   0  -5   6      318.59      319.43     12.41 o 
   1  -5   6      218.67      216.02      8.63 o 
   2  -5   6       71.89       64.20      4.89 o 
   3  -5   6      307.36      310.48     22.59 o 
   4  -5   6       18.43       14.73     11.08 o 
   5  -5   6        8.88       13.42     11.36 o 
   6  -5   6       99.42       96.76     88.48 o 
  -7  -4   6       82.66       51.38     37.85 o 
  -6  -4   6       15.33        8.01      4.76 o 
  -5  -4   6       22.09       27.11      8.38 o 
  -4  -4   6       97.48      120.22     34.28 o 
  -3  -4   6     1398.11     1370.50     35.30 o 
  -2  -4   6      173.02      163.48      5.68 o 
  -1  -4   6       88.86       85.51      7.85 o 
   0  -4   6     1364.86     1456.01     27.49 o 
   1  -4   6        9.34        7.62      3.26 o 
   2  -4   6     1595.20     1560.59     60.00 o 
   3  -4   6       15.34       16.55      8.06 o 
   4  -4   6      365.87      350.77     19.38 o 
   5  -4   6        2.46        8.36      7.30 o 
   6  -4   6       10.89        7.75      9.33 o 
  -7  -3   6       16.19       13.87      9.93 o 
  -6  -3   6       36.18       42.25     34.16 o 
  -5  -3   6       49.05       50.39     11.96 o 
  -4  -3   6       33.48       43.45     14.89 o 
  -3  -3   6      173.95      177.23      6.12 o 
  -2  -3   6      580.06      559.09     13.47 o 
  -1  -3   6       38.47       39.70      5.35 o 
   0  -3   6      857.74      852.90     14.96 o 
   1  -3   6       14.61       17.87      4.73 o 
   2  -3   6      952.30      954.87     14.37 o 
   3  -3   6      453.62      453.86     16.42 o 
   4  -3   6       46.95       52.77     18.41 o 
   5  -3   6       20.66       20.52      8.72 o 
   6  -3   6       34.83       25.45     16.36 o 
   7  -3   6       24.35       23.18     18.00 o 
  -7  -2   6      104.63      116.97     21.64 o 
  -6  -2   6       88.91       73.53     45.01 o 
  -5  -2   6       39.74       28.48     11.93 o 
  -4  -2   6      578.97      573.15      9.17 o 
  -3  -2   6      573.96      597.90      9.23 o 
  -2  -2   6      154.72      147.71      5.89 o 
  -1  -2   6      598.41      595.01     18.85 o 
   0  -2   6      110.03       98.76      5.54 o 
   1  -2   6       24.33       20.93      3.78 o 
   2  -2   6      765.50      721.79     23.77 o 
   3  -2   6      185.95      197.62     16.84 o 
   4  -2   6       20.91       26.22      9.71 o 
   5  -2   6        0.00       -5.05      8.93 o 
   6  -2   6       10.61       11.86      5.62 o 
   7  -2   6       91.14      124.56     22.75 o 
  -7  -1   6        1.16        4.42      6.88 o 
  -6  -1   6        1.25       -0.11     14.97 o 
  -5  -1   6       77.74       83.00      7.18 o 
  -4  -1   6     1192.14     1088.07    147.74 o 
  -3  -1   6       20.74       19.59      4.17 o 
  -2  -1   6       86.42       90.06      6.68 o 
  -1  -1   6     2106.13     2194.47     49.82 o 
   0  -1   6        0.16        3.18      2.31 o 
   1  -1   6     1288.30     1364.63     14.50 o 
   2  -1   6      482.32      474.72     10.28 o 
   3  -1   6       18.06       22.78      8.67 o 
   4  -1   6        5.75        6.37      5.69 o 
   5  -1   6       17.69       23.60      8.39 o 
   6  -1   6      799.41      807.36     22.23 o 
   7  -1   6       24.90       18.48     21.70 o 
  -7   0   6      114.46      119.64     19.72 o 
  -6   0   6       20.52       29.11     17.03 o 
  -5   0   6        5.16       15.02      5.51 o 
  -4   0   6       60.02       58.72      6.78 o 
  -3   0   6      495.95      479.98     22.56 o 
  -2   0   6      165.22      164.44      5.46 o 
  -1   0   6      984.36     1072.43     14.78 o 
   0   0   6      585.42      619.53      9.23 o 
   1   0   6       28.84       37.49      4.92 o 
   2   0   6       24.19       23.80      3.11 o 
   3   0   6       46.54       52.00     21.11 o 
   4   0   6      727.99      808.61     21.51 o 
   5   0   6        5.64        8.97      9.05 o 
   6   0   6        0.93       -3.23     11.69 o 
   7   0   6       17.36        9.11      8.08 o 
   8   0   6        3.21        9.56      8.85 o 
  -7   1   6      174.69      181.13     33.46 o 
  -6   1   6        3.78        1.62      8.10 o 
  -5   1   6        5.25        5.97      5.13 o 
  -4   1   6      738.86      694.02     27.68 o 
  -3   1   6       20.48       17.31      3.47 o 
  -2   1   6      190.14      177.53     12.10 o 
  -1   1   6     1034.71     1061.73     12.12 o 
   0   1   6      968.43     1018.73     15.73 o 
   1   1   6      842.12      777.75     10.83 o 
   2   1   6     4563.72     4786.03    120.26 o 
   3   1   6       53.68       48.95      3.21 o 
   4   1   6        2.25        3.13      2.11 o 
   5   1   6       95.53       88.15      3.69 o 
   6   1   6      296.25      281.06     17.59 o 
   7   1   6      100.65      121.13     27.27 o 
   8   1   6        5.07        7.25      9.07 o 
  -6   2   6        5.07        9.06      5.40 o 
  -5   2   6       33.12       23.89     12.09 o 
  -4   2   6        3.45        4.12      5.38 o 
  -3   2   6       30.11       34.54      6.57 o 
  -2   2   6      233.57      240.33      9.57 o 
  -1   2   6     2612.32     2748.34     30.36 o 
   0   2   6      582.30      623.38     10.10 o 
   1   2   6      592.58      583.61     14.95 o 
   2   2   6      307.52      297.01     20.11 o 
   3   2   6        0.00        3.37      1.90 o 
   4   2   6       21.35       18.02      3.93 o 
   5   2   6      520.49      482.89     15.18 o 
   6   2   6      481.66      478.71     25.04 o 
   7   2   6        4.30       11.56      7.14 o 
  -6   3   6       63.14       41.48     25.61 o 
  -5   3   6        3.86        7.82      5.50 o 
  -4   3   6       33.11       24.12      8.95 o 
  -3   3   6      422.56      346.36     29.24 o 
  -2   3   6       26.48       28.73      5.02 o 
  -1   3   6       24.52       17.25      3.95 o 
   0   3   6      275.36      273.17     10.65 o 
   1   3   6        8.87       16.28      3.55 o 
   2   3   6       23.16       24.39      6.01 o 
   3   3   6      315.24      323.86     15.17 o 
   4   3   6      122.44      113.49      6.25 o 
   5   3   6      281.53      265.52     15.68 o 
   6   3   6      412.49      397.36     15.15 o 
   7   3   6       74.22       74.45     36.17 o 
   8   3   6       22.89       11.20     20.96 o 
  -6   4   6       19.20        4.09      8.95 o 
  -5   4   6        0.42        7.55      8.96 o 
  -4   4   6     1023.27     1081.47     29.24 o 
  -3   4   6       11.75        9.41      8.05 o 
  -2   4   6      102.40      104.96      7.24 o 
  -1   4   6       29.38       25.68      4.88 o 
   0   4   6       39.92       39.36      6.61 o 
   1   4   6        8.12        1.78      6.83 o 
   2   4   6      663.70      633.95     14.26 o 
   3   4   6      130.00      137.48      8.20 o 
   4   4   6      850.02      868.09     18.54 o 
   5   4   6      181.90      195.09     14.34 o 
   6   4   6      884.73      877.34     20.85 o 
   7   4   6       10.21        4.80      7.45 o 
   8   4   6      249.26      242.50     14.42 o 
  -6   5   6       17.54       32.00     17.19 o 
  -5   5   6        2.59        3.93      6.26 o 
  -4   5   6      297.89      330.46     17.82 o 
  -3   5   6      628.85      653.31     29.07 o 
  -2   5   6        0.10        2.84      1.94 o 
  -1   5   6      386.88      388.60     25.79 o 
   0   5   6      220.86      212.78     12.78 o 
   1   5   6      467.82      464.61     13.03 o 
   2   5   6      787.49      763.74     16.07 o 
   3   5   6       18.28       16.54      4.98 o 
   4   5   6        0.27        2.35      6.94 o 
   5   5   6      676.32      704.55     29.92 o 
   6   5   6       73.66       77.45     13.40 o 
   7   5   6      300.79      296.83     17.83 o 
   8   5   6        2.52        5.71      8.22 o 
  -5   6   6        0.24       12.87      9.09 o 
  -4   6   6       65.23       52.06     14.25 o 
  -3   6   6       39.40       37.57     13.14 o 
  -2   6   6        8.76        7.29      4.87 o 
  -1   6   6     2531.58     2443.39     84.45 o 
   0   6   6       52.67       78.94     17.12 o 
   1   6   6      340.73      352.30     16.95 o 
   2   6   6      724.20      734.71     39.40 o 
   3   6   6      316.23      303.61     12.35 o 
   4   6   6      162.07      173.24     15.19 o 
   5   6   6      725.30      741.89     22.48 o 
   6   6   6      189.26      197.20     14.43 o 
   7   6   6      217.81      194.95     12.80 o 
   8   6   6       10.36       12.25      7.66 o 
  -5   7   6        6.03        9.14     12.01 o 
  -4   7   6       27.36       25.44     10.72 o 
  -3   7   6      313.38      322.69     19.26 o 
  -2   7   6      422.00      389.15     15.00 o 
  -1   7   6     2066.85     2003.74     93.68 o 
   0   7   6       84.88       89.70      9.33 o 
   1   7   6       14.91       21.37      7.89 o 
   2   7   6      254.11      254.73     11.70 o 
   3   7   6      134.53      168.88     33.21 o 
   4   7   6        3.30       13.50      6.48 o 
   5   7   6      683.19      692.56     22.88 o 
   6   7   6      119.62      110.81     13.90 o 
   7   7   6        5.77        3.19      5.53 o 
   8   7   6       91.16       57.50     57.15 o 
  -4   8   6       15.04       21.92      9.50 o 
  -3   8   6        9.40       14.05     12.53 o 
  -2   8   6        0.34        8.22     11.08 o 
  -1   8   6       40.45       43.70     14.03 o 
   0   8   6      808.04      823.59     28.03 o 
   1   8   6        5.62        6.28      4.59 o 
   2   8   6       73.78       85.27     11.94 o 
   3   8   6        1.37        6.42      7.77 o 
   4   8   6        2.53        3.96      5.14 o 
   5   8   6      356.67      334.84     15.30 o 
   6   8   6      569.03      567.00     19.73 o 
   7   8   6       92.21      110.67     12.48 o 
   8   8   6        1.81        1.19      3.21 o 
  -4   9   6        1.30       28.58     28.86 o 
  -3   9   6       34.75       23.89     12.97 o 
  -2   9   6      108.65      115.05     18.81 o 
  -1   9   6       98.00       84.06     22.62 o 
   0   9   6        0.97        2.73      5.12 o 
   1   9   6        7.52        7.84      5.09 o 
   2   9   6       76.90       69.52      9.26 o 
   3   9   6       32.48       40.37     13.90 o 
   4   9   6        9.09        4.94      4.89 o 
   5   9   6        9.10       19.80     10.09 o 
   6   9   6        5.55       12.74      6.61 o 
   7   9   6        0.67        8.31      5.37 o 
  -3  10   6       91.85       65.60     45.85 o 
  -2  10   6       24.02       20.23      9.05 o 
  -1  10   6       22.62       32.00      8.03 o 
   0  10   6       43.05       37.57     12.77 o 
   1  10   6      508.21      535.52     18.94 o 
   2  10   6      151.84      157.09     17.16 o 
   3  10   6       50.28       48.49      8.61 o 
   4  10   6      140.06      121.36     22.83 o 
   5  10   6        3.51        4.77      5.37 o 
   6  10   6      244.38      231.87     13.76 o 
   7  10   6      244.55      244.63     28.15 o 
  -2  11   6       20.80       15.09     14.29 o 
  -1  11   6      271.24      276.66     22.49 o 
   0  11   6       19.88       15.22      6.31 o 
   1  11   6      169.51      150.62     12.93 o 
   2  11   6       15.98       11.14      5.72 o 
   3  11   6      143.57      141.17     12.22 o 
   4  11   6      188.55      189.92     23.27 o 
   5  11   6       24.42       23.69      8.52 o 
   6  11   6       18.35       11.02      9.32 o 
  -1  12   6       53.68       48.52     20.46 o 
   0  12   6       60.72       39.30     19.97 o 
   1  12   6       13.50       12.87      7.51 o 
   2  12   6      161.30      182.39     15.29 o 
   3  12   6        3.16        4.52      5.78 o 
   4  12   6        0.82        6.10      6.99 o 
   5  12   6       33.60       29.29      8.30 o 
   6  12   6        0.07        1.66      9.22 o 
   1  13   6       26.37       19.16      9.49 o 
   2  13   6       17.48       20.78      7.14 o 
   3  13   6       18.84       10.84      9.99 o 
   4  13   6       43.62       33.76      9.85 o 
  -3 -10   7       21.66       13.83      7.80 o 
  -2 -10   7        8.84        9.52      6.47 o 
  -1 -10   7       33.81       19.99     16.98 o 
   0 -10   7       18.05       17.43     10.76 o 
   1 -10   7        7.61        3.13      6.82 o 
  -4  -9   7       49.99       39.23     11.89 o 
  -3  -9   7       24.60       27.53     10.85 o 
  -2  -9   7       32.00       40.85     21.43 o 
  -1  -9   7      103.23      111.17     17.18 o 
   0  -9   7      167.65      162.81     17.53 o 
   1  -9   7      100.72      107.78     17.23 o 
   2  -9   7        0.94        7.99      5.81 o 
  -5  -8   7      165.49      163.69     13.86 o 
  -4  -8   7       94.23       77.40     17.89 o 
  -3  -8   7       16.64        7.13     11.44 o 
  -2  -8   7      587.91      626.24     21.47 o 
  -1  -8   7       39.06       35.47     16.08 o 
   0  -8   7       47.86       37.54     19.88 o 
   1  -8   7        0.42        6.77      3.34 o 
   2  -8   7        8.08        8.14      6.94 o 
   3  -8   7      139.78      161.34     21.29 o 
  -6  -7   7      122.78      115.54     18.75 o 
  -5  -7   7       21.81       20.05      8.27 o 
  -4  -7   7      125.14      170.12     32.05 o 
  -3  -7   7      139.90      133.11     22.40 o 
  -2  -7   7        7.30        3.98      4.49 o 
  -1  -7   7       23.76       27.15      7.68 o 
   0  -7   7      355.28      342.44     14.09 o 
   1  -7   7      199.53      203.88     10.72 o 
   2  -7   7        5.71       10.64      9.89 o 
   3  -7   7       85.59       70.99     41.98 o 
   4  -7   7       33.77       21.05     12.53 o 
  -6  -6   7       31.54       26.17     16.90 o 
  -5  -6   7      284.97      317.40     21.67 o 
  -4  -6   7       80.78       79.80     30.80 o 
  -3  -6   7        0.25        5.93      5.55 o 
  -2  -6   7       39.34       43.72      5.67 o 
  -1  -6   7      418.04      420.28     26.97 o 
   0  -6   7      247.50      249.46     12.63 o 
   1  -6   7        0.02        5.78      4.29 o 
   2  -6   7      312.96      313.41     16.85 o 
   3  -6   7       14.64       11.67      8.41 o 
   4  -6   7        0.22        5.00      4.76 o 
   5  -6   7        3.85        7.71      7.96 o 
  -6  -5   7       15.86        9.79      8.98 o 
  -5  -5   7       15.70        5.34      7.74 o 
  -4  -5   7      163.11      157.34     39.89 o 
  -3  -5   7        9.60       13.10      6.53 o 
  -2  -5   7       20.86       29.29      7.78 o 
  -1  -5   7       17.04       27.16      7.58 o 
   0  -5   7       51.73       70.23     13.74 o 
   1  -5   7      197.48      187.29     11.61 o 
   2  -5   7      195.22      191.59      7.76 o 
   3  -5   7      122.16      128.53     17.33 o 
   4  -5   7      234.32      244.92     18.77 o 
   5  -5   7      146.30      130.06     27.41 o 
   6  -5   7       11.14        9.76      9.37 o 
  -6  -4   7      135.92      136.50     20.23 o 
  -5  -4   7        0.86        4.93      7.00 o 
  -4  -4   7       28.30       35.37     14.99 o 
  -3  -4   7        0.68        7.71      7.46 o 
  -2  -4   7      640.66      643.89     23.88 o 
  -1  -4   7      172.27      164.55      9.08 o 
   0  -4   7        1.39        3.89      5.22 o 
   1  -4   7       78.71       70.00      8.07 o 
   2  -4   7        2.36        3.04      2.05 o 
   3  -4   7       21.97       28.34      9.60 o 
   4  -4   7       17.46       16.77      7.21 o 
   5  -4   7       37.78       27.72     15.92 o 
   6  -4   7       48.30       68.59     63.78 o 
  -6  -3   7       97.83       82.03     64.16 o 
  -5  -3   7        0.91        3.16      3.92 o 
  -4  -3   7      683.64      699.97     27.44 o 
  -3  -3   7      581.43      556.89     16.07 o 
  -2  -3   7      577.31      548.18     18.30 o 
  -1  -3   7      416.70      392.85     10.49 o 
   0  -3   7      196.53      181.73      8.14 o 
   1  -3   7       45.75       45.30      5.08 o 
   2  -3   7      115.95      106.14      7.24 o 
   3  -3   7       89.50      103.12     30.68 o 
   4  -3   7      474.56      478.48     19.43 o 
   5  -3   7       85.78       71.35     26.71 o 
   6  -3   7        6.16        2.77      5.62 o 
  -6  -2   7       78.12       66.56     16.48 o 
  -5  -2   7       70.33       68.73     15.71 o 
  -4  -2   7      162.09      153.91      8.10 o 
  -3  -2   7      458.96      437.23      9.90 o 
  -2  -2   7       10.59       12.40      3.23 o 
  -1  -2   7      714.15      672.00     23.85 o 
   0  -2   7       58.34       68.57     17.74 o 
   1  -2   7       94.97       96.27      6.54 o 
   2  -2   7      249.13      239.03      5.68 o 
   3  -2   7      266.93      275.99     18.19 o 
   4  -2   7       45.18       39.83     12.84 o 
   5  -2   7        1.67       -1.52     10.49 o 
   6  -2   7       49.48       29.58     15.18 o 
   7  -2   7       11.12       12.89     18.30 o 
  -6  -1   7       76.20       74.17     54.34 o 
  -5  -1   7       72.07       95.27     39.74 o 
  -4  -1   7     1005.18     1012.51     27.89 o 
  -3  -1   7       15.21       14.14      2.94 o 
  -2  -1   7        0.02        0.62      2.56 o 
  -1  -1   7      957.57      936.88     13.98 o 
   0  -1   7      440.21      400.45     17.57 o 
   1  -1   7      771.27      745.83     11.02 o 
   2  -1   7     2760.00     2910.17     26.11 o 
   3  -1   7     1034.94     1046.79     24.97 o 
   4  -1   7        8.79       10.39      6.12 o 
   5  -1   7       15.78       20.54      8.10 o 
   6  -1   7       10.44        6.05      6.95 o 
   7  -1   7      164.38      212.16     23.48 o 
  -6   0   7       23.81       19.48     23.78 o 
  -5   0   7       29.23       28.40     13.58 o 
  -4   0   7       15.16       17.34      6.50 o 
  -3   0   7       37.97       48.82     10.42 o 
  -2   0   7      115.99      102.24      6.93 o 
  -1   0   7      164.14      164.58      6.25 o 
   0   0   7     1054.56     1120.09     19.71 o 
   1   0   7      340.42      317.36      8.00 o 
   2   0   7       13.08       14.60      3.40 o 
   3   0   7      645.23      700.27     22.49 o 
   4   0   7       28.97       35.10     10.68 o 
   5   0   7      397.86      387.19     19.98 o 
   6   0   7       23.31       22.27      9.73 o 
   7   0   7       46.29       35.03     10.38 o 
  -6   1   7       33.37       39.85     26.49 o 
  -5   1   7      109.37       92.57     16.90 o 
  -4   1   7       11.83        7.27      4.56 o 
  -3   1   7      225.05      223.84      6.44 o 
  -2   1   7       23.82       27.90      5.98 o 
  -1   1   7      220.50      196.57      9.79 o 
   0   1   7     2732.55     2643.06    134.23 o 
   1   1   7      230.62      241.70      6.63 o 
   2   1   7       95.72       88.35      6.33 o 
   3   1   7      815.20      821.75     14.01 o 
   4   1   7       14.34        7.32      5.75 o 
   5   1   7       33.60       39.45     10.00 o 
   6   1   7       20.90       16.85      7.95 o 
   7   1   7        0.53        2.81      5.32 o 
   8   1   7       51.82       30.68     43.41 o 
  -6   2   7       21.76       11.93     20.97 o 
  -5   2   7       25.49       22.58     11.41 o 
  -4   2   7        4.06       12.09      7.87 o 
  -3   2   7      278.70      264.35      9.66 o 
  -2   2   7        5.30        7.73      3.18 o 
  -1   2   7      254.85      259.96     12.75 o 
   0   2   7      445.02      425.28     13.68 o 
   1   2   7      545.71      515.88     15.85 o 
   2   2   7      230.20      233.88      7.56 o 
   3   2   7       29.83       22.74      5.57 o 
   4   2   7        7.52        8.36      2.40 o 
   5   2   7      833.07      794.54     34.95 o 
   6   2   7       58.60       64.77     18.06 o 
   7   2   7       11.93       13.31      6.31 o 
   8   2   7       15.13       12.87      8.36 o 
  -6   3   7       55.70       35.42     31.73 o 
  -5   3   7       85.79       85.24     17.76 o 
  -4   3   7      527.26      518.95     20.80 o 
  -3   3   7        5.64        3.11      2.55 o 
  -2   3   7        4.41        2.22      2.38 o 
  -1   3   7      194.88      173.38      8.49 o 
   0   3   7      839.08      798.80     20.48 o 
   1   3   7      453.36      502.22     12.84 o 
   2   3   7      123.21      107.30      7.17 o 
   3   3   7      170.85      170.24      6.04 o 
   4   3   7       37.08       34.29      5.85 o 
   5   3   7      269.81      269.23     17.88 o 
   6   3   7      171.46      184.74      9.94 o 
   7   3   7        3.00        5.99      5.88 o 
   8   3   7       14.90       14.79      7.04 o 
  -6   4   7        2.83        6.62      7.53 o 
  -5   4   7       33.50       27.04     12.28 o 
  -4   4   7      416.51      449.85     19.79 o 
  -3   4   7       35.93       34.27     11.50 o 
  -2   4   7      120.87      110.29     15.20 o 
  -1   4   7      592.13      600.03     15.10 o 
   0   4   7        0.55        5.41      4.48 o 
   1   4   7      219.74      202.08      9.27 o 
   2   4   7      373.34      339.98     11.82 o 
   3   4   7       82.28       71.05     10.72 o 
   4   4   7       79.56       68.96     11.79 o 
   5   4   7       16.14       12.84      6.05 o 
   6   4   7        1.67        4.57      3.31 o 
   7   4   7      105.95      123.17     15.97 o 
   8   4   7       10.97        8.68      5.24 o 
  -5   5   7      109.96       98.98     19.13 o 
  -4   5   7       11.41        7.21      8.27 o 
  -3   5   7        0.20        0.37      8.01 o 
  -2   5   7       82.92       74.78      5.31 o 
  -1   5   7      500.90      493.18     27.79 o 
   0   5   7       41.59       46.59      9.83 o 
   1   5   7        3.50        6.93      5.45 o 
   2   5   7     1254.77     1353.95     28.01 o 
   3   5   7      963.17      976.37     19.65 o 
   4   5   7      193.26      187.75     11.25 o 
   5   5   7      686.88      687.77     16.72 o 
   6   5   7        2.01        4.45      3.48 o 
   7   5   7        4.25        4.71      6.53 o 
   8   5   7        0.54        6.56      6.77 o 
  -5   6   7      237.56      229.46     19.40 o 
  -4   6   7       13.29       16.18      8.66 o 
  -3   6   7      180.21      173.83     16.23 o 
  -2   6   7       10.41        8.73      5.73 o 
  -1   6   7       70.01       53.19     14.73 o 
   0   6   7      491.64      524.56     21.31 o 
   1   6   7      564.97      538.28     17.27 o 
   2   6   7       15.36       22.75      7.72 o 
   3   6   7       57.91       68.72     16.96 o 
   4   6   7      535.67      557.47     22.36 o 
   5   6   7        7.50        6.46      6.02 o 
   6   6   7       77.94       83.51     16.38 o 
   7   6   7       31.76       25.87      9.37 o 
   8   6   7       54.12       31.75     24.13 o 
  -4   7   7       90.49       82.37     20.97 o 
  -3   7   7       34.01       19.04     14.47 o 
  -2   7   7      343.51      332.37     25.02 o 
  -1   7   7      133.78      129.38     11.01 o 
   0   7   7      191.87      164.73     24.46 o 
   1   7   7       29.36       38.50     10.88 o 
   2   7   7        0.07        5.37      5.48 o 
   3   7   7        1.39        2.42      5.98 o 
   4   7   7      388.13      389.36     17.23 o 
   5   7   7      210.94      207.43     16.37 o 
   6   7   7        9.22       16.27      5.84 o 
   7   7   7        0.24        3.78      5.07 o 
   8   7   7        1.76       -6.77     12.31 o 
  -4   8   7      164.00      200.71     17.84 o 
  -3   8   7      227.90      241.16     20.91 o 
  -2   8   7       17.95       29.36      9.86 o 
  -1   8   7      391.97      371.24     14.54 o 
   0   8   7      136.91      140.48     13.04 o 
   1   8   7     1355.32     1413.50     23.13 o 
   2   8   7        3.11        6.40      5.90 o 
   3   8   7        9.38       11.12      5.06 o 
   4   8   7        5.15        9.05      7.81 o 
   5   8   7      209.57      194.56     12.89 o 
   6   8   7      137.50      152.20     11.76 o 
   7   8   7      174.36      198.87     13.71 o 
   8   8   7       58.68       49.14     15.03 o 
  -3   9   7        0.25        6.65      9.06 o 
  -2   9   7      371.09      359.57     28.34 o 
  -1   9   7      236.52      217.59     13.24 o 
   0   9   7      284.13      277.87     12.50 o 
   1   9   7      130.43      117.26     10.03 o 
   2   9   7       66.88       68.19     14.82 o 
   3   9   7      840.11      841.87     23.01 o 
   4   9   7        0.14        5.17      5.70 o 
   5   9   7       18.36       16.50      8.95 o 
   6   9   7        8.99       19.29      6.62 o 
   7   9   7        4.67        5.03      7.38 o 
  -3  10   7        6.05        9.28      9.74 o 
  -2  10   7       19.24       34.92     15.16 o 
  -1  10   7        1.97        4.04      9.49 o 
   0  10   7      159.88      133.45     10.29 o 
   1  10   7        6.11        9.24      5.21 o 
   2  10   7       35.39       32.36      8.15 o 
   3  10   7       89.12       89.81     11.78 o 
   4  10   7       64.70       54.73     17.21 o 
   5  10   7       15.24       15.84      7.56 o 
   6  10   7        6.75        2.06      7.31 o 
   7  10   7       75.42       57.10     28.28 o 
  -2  11   7       29.49       16.55     11.16 o 
  -1  11   7      122.76      120.90     20.87 o 
   0  11   7       68.31       58.95     16.61 o 
   1  11   7       34.43       33.86      9.91 o 
   2  11   7        7.39       12.41      6.13 o 
   3  11   7        1.19        0.68      6.31 o 
   4  11   7      148.76      156.33     13.32 o 
   5  11   7        4.50        4.90      6.57 o 
   6  11   7      211.53      205.90     17.41 o 
   0  12   7       19.89       11.96      9.79 o 
   1  12   7       29.69       25.82      9.33 o 
   2  12   7        9.45       14.50      7.81 o 
   3  12   7       19.32       12.98      5.94 o 
   4  12   7        5.14       11.54      8.69 o 
   5  12   7      214.55      220.06     15.21 o 
   1  13   7      453.15      481.84     19.02 o 
   2  13   7        4.09        3.96      5.65 o 
   3  13   7       67.89       58.73     27.52 o 
   4  13   7        5.58        6.16      4.73 o 
  -2 -10   8       45.89       27.05     21.24 o 
  -1 -10   8       38.03       26.51     22.62 o 
   0 -10   8        0.84        8.37      9.77 o 
  -4  -9   8        7.08       11.91      8.13 o 
  -3  -9   8      132.77      124.42     13.23 o 
  -2  -9   8        4.48        5.55      5.27 o 
  -1  -9   8      146.81      160.99     31.13 o 
   0  -9   8        6.23        2.04      4.68 o 
   1  -9   8        3.20        6.59      5.83 o 
   2  -9   8        5.97        7.57      7.65 o 
  -4  -8   8       16.09       17.41     13.02 o 
  -3  -8   8      310.19      283.80     19.07 o 
  -2  -8   8       41.36       38.05     20.79 o 
  -1  -8   8       50.19       46.87     29.37 o 
   0  -8   8       43.00       36.80     14.82 o 
   1  -8   8       69.82       62.41     29.49 o 
   2  -8   8        3.82       -1.23      7.62 o 
   3  -8   8       38.95       18.36     19.99 o 
  -5  -7   8        1.15       -1.11     14.84 o 
  -4  -7   8       92.43       72.53     42.29 o 
  -3  -7   8       18.85       20.91     12.27 o 
  -2  -7   8      156.14      172.55     12.60 o 
  -1  -7   8       31.14       22.43     10.19 o 
   0  -7   8       16.26       12.49      6.23 o 
   1  -7   8        2.81        5.85      6.27 o 
   2  -7   8        2.10        8.55     11.07 o 
   3  -7   8        1.15        3.37      6.12 o 
   4  -7   8        8.72        6.22      4.10 o 
  -5  -6   8      248.37      260.20     22.42 o 
  -4  -6   8      257.35      258.76     17.06 o 
  -3  -6   8      372.50      379.57     18.50 o 
  -2  -6   8       79.18       81.62     23.48 o 
  -1  -6   8        6.46        8.81      5.25 o 
   0  -6   8       13.00       14.36      5.34 o 
   1  -6   8      184.83      192.39     10.67 o 
   2  -6   8        0.24        9.65      6.63 o 
   3  -6   8       74.26       63.88     24.32 o 
   4  -6   8        0.06        1.36      5.65 o 
   5  -6   8       18.09       18.24     11.83 o 
  -6  -5   8      384.48      394.55     57.47 o 
  -5  -5   8        2.40        8.69      8.13 o 
  -4  -5   8      203.98      200.26     17.10 o 
  -3  -5   8      133.79      131.04     18.40 o 
  -2  -5   8       83.45       86.16      6.05 o 
  -1  -5   8     1228.56     1232.69     27.31 o 
   0  -5   8        3.19        8.29      4.30 o 
   1  -5   8      313.00      282.95     15.76 o 
   2  -5   8       78.50       76.86     28.06 o 
   3  -5   8      294.17      312.41     43.57 o 
   4  -5   8       43.98       37.37     21.14 o 
   5  -5   8      212.10      223.18     20.38 o 
  -6  -4   8      296.42      378.04     32.54 o 
  -5  -4   8        0.77       -1.92      7.08 o 
  -4  -4   8       32.08       37.63     16.90 o 
  -3  -4   8       58.34       50.80     15.91 o 
  -2  -4   8       37.40       37.86     11.43 o 
  -1  -4   8      182.19      176.86      9.25 o 
   0  -4   8       60.40       55.83     15.54 o 
   1  -4   8       18.63       16.57      5.01 o 
   2  -4   8        7.29        9.17      4.03 o 
   3  -4   8      423.26      428.75     21.47 o 
   4  -4   8        6.18       15.02      8.04 o 
   5  -4   8        7.30        6.54      6.45 o 
   6  -4   8        0.02       13.89     12.46 o 
  -6  -3   8       48.11       46.92     37.93 o 
  -5  -3   8        5.31        9.97      7.07 o 
  -4  -3   8       67.39       58.15     27.39 o 
  -3  -3   8        2.41        2.15      2.75 o 
  -2  -3   8       19.99       20.74      5.38 o 
  -1  -3   8      218.53      186.79      9.44 o 
   0  -3   8      320.66      311.42     10.67 o 
   1  -3   8        3.50        5.07      3.14 o 
   2  -3   8      295.47      290.33      8.17 o 
   3  -3   8        5.20        1.83      8.81 o 
   4  -3   8      260.39      255.06     15.36 o 
   5  -3   8       16.54       26.14     12.43 o 
   6  -3   8       21.22       29.60     10.07 o 
  -6  -2   8        3.23        1.08      8.07 o 
  -5  -2   8        1.92        6.34      5.66 o 
  -4  -2   8        2.69       10.11      7.41 o 
  -3  -2   8      267.96      277.29      9.32 o 
  -2  -2   8        0.51        2.35      1.70 o 
  -1  -2   8      415.51      403.63     11.11 o 
   0  -2   8      259.61      264.76      9.27 o 
   1  -2   8       66.18       65.30      6.35 o 
   2  -2   8        2.14        5.12      2.16 o 
   3  -2   8       62.61       59.91     19.87 o 
   4  -2   8       63.14       60.50     26.59 o 
   5  -2   8       48.10       35.94      9.36 o 
   6  -2   8        0.02       -0.55      6.69 o 
   7  -2   8       22.65       15.98     11.73 o 
  -6  -1   8        4.73        5.34      9.31 o 
  -5  -1   8      188.55      179.22     60.98 o 
  -4  -1   8       18.01       14.74      4.76 o 
  -3  -1   8     1592.45     1692.32     37.14 o 
  -2  -1   8       69.62       71.61      8.09 o 
  -1  -1   8        1.46        2.88      3.05 o 
   0  -1   8       90.30       89.35     10.88 o 
   1  -1   8       26.41       19.77      5.75 o 
   2  -1   8       42.18       36.39      6.64 o 
   3  -1   8      175.36      191.72     14.78 o 
   4  -1   8        4.29        5.96      5.43 o 
   5  -1   8       17.09       13.52      8.30 o 
   6  -1   8        0.02       -0.83      9.75 o 
   7  -1   8       11.28        8.84      6.95 o 
  -6   0   8       60.55       58.99     35.27 o 
  -5   0   8        6.27        3.21      8.69 o 
  -4   0   8      113.26      118.02      9.12 o 
  -3   0   8       85.00       84.13     16.46 o 
  -2   0   8       95.04      100.98     11.27 o 
  -1   0   8      165.31      161.81      9.07 o 
   0   0   8        4.71        5.02      3.37 o 
   1   0   8      453.56      472.09     11.19 o 
   2   0   8      206.07      208.38      7.64 o 
   3   0   8       92.14       97.74      5.38 o 
   4   0   8      118.03      129.32     29.92 o 
   5   0   8       53.60       42.52     13.05 o 
   6   0   8       29.55       50.31     16.46 o 
   7   0   8       52.16       45.40     12.31 o 
  -6   1   8       34.80       29.71     12.74 o 
  -5   1   8      169.21      160.22     29.84 o 
  -4   1   8       77.83       84.10     12.74 o 
  -3   1   8      239.02      241.65     10.70 o 
  -2   1   8        5.95       11.85      4.02 o 
  -1   1   8     1381.58     1445.09     36.14 o 
   0   1   8      314.00      335.19     11.24 o 
   1   1   8       25.31       24.69      6.96 o 
   2   1   8      127.10      127.50      7.89 o 
   3   1   8      147.00      134.64      5.83 o 
   4   1   8       47.47       74.65     14.22 o 
   5   1   8      173.06      169.88     31.74 o 
   6   1   8       73.20       86.40     18.82 o 
   7   1   8       82.09       90.45     18.38 o 
  -6   2   8       53.69       72.48     16.46 o 
  -5   2   8        3.39        5.24      5.24 o 
  -4   2   8      153.11      157.95     15.89 o 
  -3   2   8        1.16        6.27      3.25 o 
  -2   2   8       39.79       46.03      7.46 o 
  -1   2   8       19.00       22.89      7.25 o 
   0   2   8      236.54      228.54      9.50 o 
   1   2   8       19.31       20.71      6.31 o 
   2   2   8      324.83      299.16     17.72 o 
   3   2   8        0.23        2.33      2.28 o 
   4   2   8        0.04        2.02      1.51 o 
   5   2   8      429.28      406.63     19.97 o 
   6   2   8      145.12      156.26     12.98 o 
   7   2   8        4.30       12.86      9.04 o 
   8   2   8        2.16        3.42      4.24 o 
  -6   3   8       11.58       -2.08     13.60 o 
  -5   3   8       74.52       75.00     15.65 o 
  -4   3   8        2.64        5.75      5.25 o 
  -3   3   8        3.69        4.29      2.59 o 
  -2   3   8      435.72      438.95     16.18 o 
  -1   3   8        1.05        5.46      3.41 o 
   0   3   8      435.34      441.44     16.27 o 
   1   3   8      279.32      274.80     13.56 o 
   2   3   8      282.51      284.07     10.41 o 
   3   3   8        0.72        4.04      2.96 o 
   4   3   8      112.76      101.88      7.89 o 
   5   3   8      209.27      207.35     13.50 o 
   6   3   8      187.30      158.51     15.79 o 
   7   3   8      118.81       99.85     42.57 o 
   8   3   8      219.38      245.32     16.50 o 
  -5   4   8      241.49      234.95     35.02 o 
  -4   4   8      125.37      113.22     43.43 o 
  -3   4   8      381.13      396.51     19.80 o 
  -2   4   8      155.53      157.36     11.73 o 
  -1   4   8      268.15      248.31     10.60 o 
   0   4   8        2.13        5.36      4.23 o 
   1   4   8      337.78      355.08     13.64 o 
   2   4   8      656.93      655.96     19.22 o 
   3   4   8      326.10      318.32     16.49 o 
   4   4   8      857.55      859.36     23.41 o 
   5   4   8       19.08       24.26      7.76 o 
   6   4   8       65.18       60.19     10.59 o 
   7   4   8       16.50       19.07      9.93 o 
   8   4   8        0.01        6.98      6.06 o 
  -5   5   8        0.50        8.78      7.29 o 
  -4   5   8        4.96        5.63      6.15 o 
  -3   5   8       27.91       40.26     13.97 o 
  -2   5   8       37.60       43.98     15.29 o 
  -1   5   8      201.76      194.89     11.07 o 
   0   5   8       79.74       88.99     14.57 o 
   1   5   8      523.52      534.05     15.67 o 
   2   5   8        9.18        6.75      4.34 o 
   3   5   8       59.56       59.31     10.74 o 
   4   5   8       41.04       41.77     10.95 o 
   5   5   8      112.62      118.08     17.84 o 
   6   5   8        1.72        1.13      6.06 o 
   7   5   8       75.56       76.03     24.81 o 
   8   5   8       15.03       13.53      5.68 o 
  -5   6   8      107.90       67.12     41.22 o 
  -4   6   8        1.54        5.42      6.96 o 
  -3   6   8       17.14       21.98      5.85 o 
  -2   6   8       63.59       55.81      6.52 o 
  -1   6   8       78.98       81.00     17.17 o 
   0   6   8      688.62      669.72     18.87 o 
   1   6   8       18.58       13.70      6.38 o 
   2   6   8      385.62      376.15     15.76 o 
   3   6   8        6.95        9.54      6.09 o 
   4   6   8       52.57       69.02     12.15 o 
   5   6   8      371.82      376.80     18.56 o 
   6   6   8      233.10      238.23     12.99 o 
   7   6   8        1.26        5.36      3.87 o 
   8   6   8       53.47       48.65     15.20 o 
  -4   7   8       18.25       19.49     13.03 o 
  -3   7   8        1.16       -0.98      9.91 o 
  -2   7   8      177.47      195.25     30.35 o 
  -1   7   8        2.08        4.61      5.53 o 
   0   7   8       55.36       58.53     11.75 o 
   1   7   8       16.04       10.82      6.86 o 
   2   7   8       18.18       21.80      7.09 o 
   3   7   8        8.88        8.28      5.40 o 
   4   7   8      383.25      391.60     16.82 o 
   5   7   8        8.16        7.98      6.37 o 
   6   7   8      392.46      430.68     15.86 o 
   7   7   8       13.85       18.88      7.61 o 
   8   7   8       69.16       35.37     19.16 o 
  -4   8   8        3.58        3.04     13.10 o 
  -3   8   8        5.33        3.34     12.20 o 
  -2   8   8       10.00       14.09     11.36 o 
  -1   8   8       72.15       65.51     10.67 o 
   0   8   8       26.09       14.07      6.81 o 
   1   8   8       33.03       30.98     10.10 o 
   2   8   8       16.07       20.31      9.37 o 
   3   8   8      312.20      335.45     18.87 o 
   4   8   8      183.77      182.61     17.08 o 
   5   8   8       18.49       12.33      7.93 o 
   6   8   8       95.71       92.70     11.94 o 
   7   8   8       16.28       16.80      7.60 o 
  -3   9   8      124.74       98.40     21.91 o 
  -2   9   8      221.46      180.09     52.12 o 
  -1   9   8       46.08       51.38     20.26 o 
   0   9   8        2.03        3.64      6.08 o 
   1   9   8        2.99       10.34      4.78 o 
   2   9   8      383.08      379.80     19.16 o 
   3   9   8       34.52       26.47     10.65 o 
   4   9   8      402.72      434.51     18.18 o 
   5   9   8        4.98        8.16      6.08 o 
   6   9   8       57.29       68.26     16.42 o 
   7   9   8        0.90        5.38      5.30 o 
  -2  10   8      217.31      181.87     19.08 o 
  -1  10   8       15.07        3.11      8.78 o 
   0  10   8       64.42       74.65     15.51 o 
   1  10   8       18.24       31.25     10.57 o 
   2  10   8       17.49       21.37      9.01 o 
   3  10   8       85.34       86.69     27.19 o 
   4  10   8       38.28       39.35     11.44 o 
   5  10   8      133.06      112.85     14.99 o 
   6  10   8       87.23       83.07     31.10 o 
   7  10   8       24.12       13.74     11.22 o 
  -1  11   8       19.82       25.33     15.20 o 
   0  11   8       41.71       33.31     14.30 o 
   1  11   8       78.83       77.02     14.67 o 
   2  11   8      290.43      295.28     18.17 o 
   3  11   8        9.83        6.70      5.63 o 
   4  11   8        1.31        7.07      8.09 o 
   5  11   8        1.23        4.68      6.43 o 
   6  11   8      102.49       99.27     14.27 o 
   0  12   8        0.78        5.78      9.72 o 
   1  12   8       79.16       77.50     14.08 o 
   2  12   8       57.02       34.04     22.80 o 
   3  12   8        2.79        6.95      7.44 o 
   4  12   8       30.44       27.52     14.14 o 
   5  12   8       27.83       22.43     11.15 o 
   2  13   8      215.11      235.58     22.79 o 
   3  13   8        7.78        7.20      7.27 o 
   4  13   8       32.19       24.07     10.99 o 
  -2  -9   9        8.97        2.21      5.77 o 
  -1  -9   9       47.20       32.60     11.14 o 
   0  -9   9       19.06       14.55      7.79 o 
   1  -9   9       21.02       13.87     10.26 o 
  -4  -8   9        1.29       13.66      7.92 o 
  -3  -8   9      146.35      145.70     16.13 o 
  -2  -8   9        5.62       11.63      8.76 o 
  -1  -8   9        6.40        4.77      8.77 o 
   0  -8   9        8.58       10.94      5.39 o 
   1  -8   9       48.60       34.59     26.18 o 
   2  -8   9        8.09        6.37      9.23 o 
  -4  -7   9       88.77       77.01     25.07 o 
  -3  -7   9       16.27        6.46      7.32 o 
  -2  -7   9       12.77       11.02     10.01 o 
  -1  -7   9      128.95      128.87     12.01 o 
   0  -7   9       31.46       30.26      7.69 o 
   1  -7   9       33.01       30.54     26.06 o 
   2  -7   9        5.12        5.30      5.42 o 
   3  -7   9      191.20      213.33     17.46 o 
  -5  -6   9       13.63        9.02      8.18 o 
  -4  -6   9       25.60       40.89     19.23 o 
  -3  -6   9      179.54      186.47     18.41 o 
  -2  -6   9       51.26       43.62     27.52 o 
  -1  -6   9       24.17       35.43      9.21 o 
   0  -6   9        1.14        7.09      4.58 o 
   1  -6   9        3.64        1.21      3.53 o 
   2  -6   9      106.13      105.45     23.60 o 
   3  -6   9      194.62      195.36     18.72 o 
   4  -6   9      113.47      111.58     12.18 o 
  -5  -5   9      211.09      199.70     20.32 o 
  -4  -5   9        2.04        7.07      6.03 o 
  -3  -5   9      197.36      179.79     14.64 o 
  -2  -5   9       52.29       52.91     16.37 o 
  -1  -5   9        5.40        9.00      9.24 o 
   0  -5   9      200.34      182.79      9.33 o 
   1  -5   9      117.41      100.04      8.31 o 
   2  -5   9      187.86      214.22     21.26 o 
   3  -5   9        0.01        2.56      5.38 o 
   4  -5   9        1.56        0.90      8.07 o 
   5  -5   9       18.21       16.34      8.86 o 
  -5  -4   9       50.10       31.62     16.14 o 
  -4  -4   9       65.41       80.50     21.89 o 
  -3  -4   9       45.05       39.20     10.50 o 
  -2  -4   9       25.72       26.16      8.14 o 
  -1  -4   9       20.54       21.26      5.40 o 
   0  -4   9      293.78      255.28     13.94 o 
   1  -4   9      319.52      331.70     13.41 o 
   2  -4   9      279.71      276.91     19.15 o 
   3  -4   9        0.23        4.37      4.71 o 
   4  -4   9       20.96       12.87      9.78 o 
   5  -4   9       19.65       15.22      7.16 o 
  -6  -3   9       24.48       22.53     25.60 o 
  -5  -3   9       86.97       85.54     16.75 o 
  -4  -3   9        6.24        2.74      6.37 o 
  -3  -3   9      321.20      310.74     28.88 o 
  -2  -3   9      280.85      291.26     14.07 o 
  -1  -3   9      135.31      141.50     10.56 o 
   0  -3   9      261.12      247.89     10.70 o 
   1  -3   9      117.54      116.08      7.89 o 
   2  -3   9       21.29       16.34      4.72 o 
   3  -3   9      354.79      361.10     17.69 o 
   4  -3   9      205.47      231.38     20.02 o 
   5  -3   9       41.89       54.23     23.99 o 
   6  -3   9       87.06       92.84     16.26 o 
  -6  -2   9        1.49        8.56      9.26 o 
  -5  -2   9        6.36        8.95     15.33 o 
  -4  -2   9      143.01      134.23     12.36 o 
  -3  -2   9       66.18       71.62      7.47 o 
  -2  -2   9      105.84      102.82      7.36 o 
  -1  -2   9      270.50      261.09     10.35 o 
   0  -2   9       13.35       17.82      6.59 o 
   1  -2   9        0.91        3.02      3.79 o 
   2  -2   9      525.03      474.50     21.96 o 
   3  -2   9      638.94      598.15     27.14 o 
   4  -2   9      236.60      250.78     19.30 o 
   5  -2   9       29.78       16.78     10.95 o 
   6  -2   9        1.03        4.80      7.57 o 
  -6  -1   9       35.04       31.90     48.06 o 
  -5  -1   9       13.03       28.17     20.78 o 
  -4  -1   9       55.28       49.42     17.96 o 
  -3  -1   9      237.36      241.57     11.34 o 
  -2  -1   9      827.01      835.79     18.31 o 
  -1  -1   9     1002.50     1047.89     23.40 o 
   0  -1   9       69.85       90.14     20.77 o 
   1  -1   9       96.82      111.57     13.05 o 
   2  -1   9     1510.37     1448.67     31.03 o 
   3  -1   9      279.13      285.72     15.47 o 
   4  -1   9       26.23       18.37      7.29 o 
   5  -1   9        0.01        0.55     10.71 o 
   6  -1   9       29.37       34.32     12.56 o 
   7  -1   9       14.62       18.75     13.50 o 
  -6   0   9       57.82       67.95     37.61 o 
  -5   0   9       92.98       76.06     38.16 o 
  -4   0   9      158.61      144.05      8.35 o 
  -3   0   9      108.97      116.88     10.49 o 
  -2   0   9        0.73        3.01      4.61 o 
  -1   0   9      189.53      187.44     11.09 o 
   0   0   9     1460.17     1497.42     26.80 o 
   1   0   9       62.24       62.73      9.14 o 
   2   0   9       47.37       54.18     11.47 o 
   3   0   9       76.56       65.58     10.47 o 
   4   0   9        0.12       -0.72      9.97 o 
   5   0   9       21.50       31.13     12.33 o 
   6   0   9       94.70       90.75     26.64 o 
   7   0   9        0.15        1.38      8.54 o 
  -6   1   9      109.31       59.63     78.47 o 
  -5   1   9      325.27      389.47     31.30 o 
  -4   1   9      149.44      132.88     14.75 o 
  -3   1   9       11.79       13.62      4.60 o 
  -2   1   9        0.16        2.44      5.50 o 
  -1   1   9       22.09       21.94      6.39 o 
   0   1   9      128.31      138.45     14.20 o 
   1   1   9      778.03      788.57     29.90 o 
   2   1   9       31.09       33.99      5.31 o 
   3   1   9      169.06      155.42      6.32 o 
   4   1   9      124.84      128.59     18.93 o 
   5   1   9       19.08       17.93     10.06 o 
   6   1   9       77.72       94.91     18.97 o 
   7   1   9       44.50       41.25     17.89 o 
  -5   2   9       37.95       34.18     27.66 o 
  -4   2   9        7.82       14.64      6.82 o 
  -3   2   9        3.05        5.12      3.46 o 
  -2   2   9      233.83      233.49     17.00 o 
  -1   2   9       24.58       28.68      8.04 o 
   0   2   9       77.22       88.15     17.94 o 
   1   2   9     1172.95     1203.56     21.34 o 
   2   2   9       22.20       26.65      7.39 o 
   3   2   9      116.49      107.41      5.07 o 
   4   2   9      965.17     1016.26     21.97 o 
   5   2   9       30.73       34.13     14.32 o 
   6   2   9       59.30       52.92     21.65 o 
   7   2   9       14.97       16.85      8.42 o 
  -5   3   9        5.09        1.85      8.26 o 
  -4   3   9      118.73       98.62     33.42 o 
  -3   3   9        6.06        5.47      6.81 o 
  -2   3   9        8.35       14.53      5.44 o 
  -1   3   9      527.59      530.50     13.94 o 
   0   3   9       78.32       80.06      8.08 o 
   1   3   9      190.69      193.25      9.72 o 
   2   3   9      995.60     1014.65     21.28 o 
   3   3   9        8.21        9.44      7.19 o 
   4   3   9      110.84      119.33     12.01 o 
   5   3   9      229.88      244.94     10.33 o 
   6   3   9      138.60      139.31     22.66 o 
   7   3   9        9.23        3.37      9.48 o 
  -5   4   9        1.10        9.09     11.05 o 
  -4   4   9      182.56      197.07     34.12 o 
  -3   4   9       10.35       16.42      9.57 o 
  -2   4   9      238.99      254.26     15.28 o 
  -1   4   9     1061.45     1129.08     24.64 o 
   0   4   9      144.29      144.66     12.44 o 
   1   4   9       12.12       10.39      5.84 o 
   2   4   9      141.98      162.57     14.12 o 
   3   4   9       61.38       58.65      8.87 o 
   4   4   9      753.32      759.32     18.80 o 
   5   4   9       62.69       54.41      9.89 o 
   6   4   9       33.97       24.51     10.14 o 
   7   4   9       75.57       78.17     14.90 o 
   8   4   9       58.92       52.25     13.56 o 
  -5   5   9       39.30       29.10     12.81 o 
  -4   5   9      229.66      246.43     23.54 o 
  -3   5   9        6.03       18.39      7.48 o 
  -2   5   9       35.31       32.16     11.03 o 
  -1   5   9       44.70       34.46      9.54 o 
   0   5   9       28.34       24.17      5.61 o 
   1   5   9      330.31      333.08     14.73 o 
   2   5   9        0.87        8.50      5.49 o 
   3   5   9       47.23       57.97     13.15 o 
   4   5   9        2.02        2.84      7.15 o 
   5   5   9      230.88      206.78     25.18 o 
   6   5   9        9.40       12.56      5.70 o 
   7   5   9       61.09       53.60     16.06 o 
   8   5   9        5.96       11.08      6.88 o 
  -4   6   9      261.50      291.18     20.83 o 
  -3   6   9       11.06       16.53      5.98 o 
  -2   6   9        0.93       10.78      7.34 o 
  -1   6   9       30.12       24.84      7.76 o 
   0   6   9      165.26      151.39     24.14 o 
   1   6   9      196.66      173.81     14.22 o 
   2   6   9       68.34       68.13     12.81 o 
   3   6   9       70.17       69.20     10.42 o 
   4   6   9       27.29       25.33      7.79 o 
   5   6   9       85.89       74.58     27.44 o 
   6   6   9       10.17        9.82      6.73 o 
   7   6   9       27.75       28.75     11.51 o 
  -4   7   9       30.10       21.13     11.69 o 
  -3   7   9        3.31        8.52      9.79 o 
  -2   7   9        1.99        8.70      7.82 o 
  -1   7   9       15.49       10.94      6.10 o 
   0   7   9      340.72      335.00     21.28 o 
   1   7   9      104.92       95.85     18.43 o 
   2   7   9      106.51      113.68     14.35 o 
   3   7   9       21.36       25.24      7.17 o 
   4   7   9      407.42      429.65     23.34 o 
   5   7   9       16.21       13.43      7.70 o 
   6   7   9       26.32       22.25      8.90 o 
   7   7   9        6.26        9.95      4.68 o 
  -3   8   9       96.17       94.62     27.44 o 
  -2   8   9       41.81       25.15     16.45 o 
  -1   8   9      242.51      239.98     11.51 o 
   0   8   9        6.77        1.94      6.68 o 
   1   8   9       18.94       27.60      7.89 o 
   2   8   9      429.26      449.33     20.79 o 
   3   8   9      187.32      213.52     23.27 o 
   4   8   9      521.73      552.93     18.76 o 
   5   8   9        0.49        3.66      5.10 o 
   6   8   9       70.44       52.61     21.93 o 
   7   8   9      341.21      377.50     18.69 o 
  -3   9   9       49.41       37.22     13.89 o 
  -2   9   9        1.43        0.34     12.48 o 
  -1   9   9      301.62      311.79     26.68 o 
   0   9   9       79.76       60.91     15.70 o 
   1   9   9       83.51       77.17     17.51 o 
   2   9   9      500.63      495.35     17.10 o 
   3   9   9       27.74       25.52      8.50 o 
   4   9   9      541.81      538.18     17.67 o 
   5   9   9      136.93      165.85     19.71 o 
   6   9   9        4.90        6.18      5.44 o 
   7   9   9        1.79        7.09      6.90 o 
  -2  10   9        2.27        5.84      9.59 o 
  -1  10   9       11.95        3.41      9.59 o 
   0  10   9       54.03       43.00     19.20 o 
   1  10   9       32.21       24.08      9.91 o 
   2  10   9        7.13        9.77      7.39 o 
   3  10   9       28.12       31.48      9.17 o 
   4  10   9       79.62       81.95     20.84 o 
   5  10   9        0.29        0.18      6.01 o 
   6  10   9        1.55        5.78      4.54 o 
  -1  11   9      113.74       82.69     21.57 o 
   0  11   9        2.73        3.35     11.05 o 
   1  11   9        0.62        2.84      7.28 o 
   2  11   9        5.43       14.26      8.00 o 
   3  11   9      149.53      144.56     23.56 o 
   4  11   9        0.64        5.86      7.81 o 
   5  11   9        3.63        8.16      6.99 o 
   6  11   9        8.50       12.79      7.65 o 
   0  12   9       35.98       36.44     15.06 o 
   1  12   9        9.45        9.10      5.36 o 
   2  12   9       21.95       21.11      9.60 o 
   3  12   9        0.13        8.27      5.23 o 
   4  12   9      175.18      192.50     20.32 o 
   5  12   9        0.06        6.08      6.09 o 
  -3  -8  10      214.65      222.81     16.36 o 
  -2  -8  10      100.48      144.19     47.79 o 
  -1  -8  10        0.09        4.03      6.40 o 
   0  -8  10       32.44       36.53     33.49 o 
   1  -8  10        3.42        4.31      5.31 o 
  -4  -7  10       27.85       21.84     14.47 o 
  -3  -7  10      139.37      139.72     15.00 o 
  -2  -7  10      192.72      231.15     32.36 o 
  -1  -7  10       38.23       39.85     15.52 o 
   0  -7  10        7.40       11.56      5.44 o 
   1  -7  10       10.33       12.89     10.58 o 
   2  -7  10       42.01       85.31     32.40 o 
   3  -7  10       21.30       38.76     22.38 o 
  -4  -6  10       11.11       32.05      9.44 o 
  -3  -6  10        2.25       12.06      6.49 o 
  -2  -6  10      388.78      408.21     19.67 o 
  -1  -6  10       94.55       74.41     35.73 o 
   0  -6  10       25.08       22.72      9.19 o 
   1  -6  10       13.52       13.49      8.65 o 
   2  -6  10      374.63      359.25     22.72 o 
   3  -6  10       33.08       38.98     24.97 o 
   4  -6  10       87.60       76.80     28.50 o 
  -5  -5  10       79.70       88.02     12.81 o 
  -4  -5  10       28.46       20.58     16.12 o 
  -3  -5  10      122.31      151.93     13.43 o 
  -2  -5  10        3.80        7.82      4.54 o 
  -1  -5  10       15.30       21.33      6.59 o 
   0  -5  10      869.69      894.07     22.09 o 
   1  -5  10      176.11      179.27     11.29 o 
   2  -5  10      220.49      260.16     18.68 o 
   3  -5  10        4.37       11.67      9.60 o 
   4  -5  10       11.82       16.38     13.71 o 
  -5  -4  10       27.01       20.74     13.52 o 
  -4  -4  10        1.80        4.54      4.38 o 
  -3  -4  10       20.33       24.23     12.50 o 
  -2  -4  10      163.90      166.72     17.10 o 
  -1  -4  10      164.74      154.28      8.77 o 
   0  -4  10       39.01       34.23     10.82 o 
   1  -4  10        6.91        9.06      4.71 o 
   2  -4  10      115.93      117.45     37.98 o 
   3  -4  10       50.19       48.42     12.88 o 
   4  -4  10       20.25       17.11     12.29 o 
   5  -4  10        6.69       12.22      9.43 o 
  -5  -3  10       92.92      123.47     21.31 o 
  -4  -3  10      356.93      346.68     24.68 o 
  -3  -3  10      303.25      303.88     17.09 o 
  -2  -3  10        3.04        6.23      4.80 o 
  -1  -3  10        7.03        5.52      3.86 o 
   0  -3  10        0.03       10.18      7.56 o 
   1  -3  10       39.77       40.92     10.80 o 
   2  -3  10      133.10      148.11     24.15 o 
   3  -3  10        0.11        8.43      8.69 o 
   4  -3  10       15.74       17.37      8.11 o 
   5  -3  10       13.97       14.74     10.34 o 
  -4  -2  10        0.54       -0.44      4.24 o 
  -3  -2  10      128.13      126.04     12.65 o 
  -2  -2  10      338.60      321.19     11.55 o 
  -1  -2  10       36.99       29.20      7.87 o 
   0  -2  10       45.42       49.65      8.90 o 
   1  -2  10      295.02      286.23      9.77 o 
   2  -2  10        0.00        2.54      2.96 o 
   3  -2  10        6.58        8.86      8.42 o 
   4  -2  10       22.20       19.18     18.30 o 
   5  -2  10       21.98       24.82     15.17 o 
   6  -2  10      141.15      151.56     17.93 o 
  -5  -1  10       90.65       67.57     47.86 o 
  -4  -1  10      126.96      110.92     12.25 o 
  -3  -1  10       84.39       76.10      9.58 o 
  -2  -1  10      905.23      955.27     28.80 o 
  -1  -1  10      105.97      106.39     25.10 o 
   0  -1  10      100.78       87.72     12.31 o 
   1  -1  10      525.52      517.64     18.89 o 
   2  -1  10        4.05        5.91      3.81 o 
   3  -1  10       97.32       83.32     11.24 o 
   4  -1  10       50.93       79.10     17.17 o 
   5  -1  10       84.35       80.89     17.41 o 
   6  -1  10        0.59        9.64      7.84 o 
  -5   0  10       95.18      116.59     21.12 o 
  -4   0  10       70.52       72.66     40.42 o 
  -3   0  10       95.21       87.44      8.15 o 
  -2   0  10      148.56      167.11     12.29 o 
  -1   0  10       82.95       76.28     10.11 o 
   0   0  10      183.47      167.47      8.93 o 
   1   0  10      761.61      727.97     18.17 o 
   2   0  10      479.58      457.60     10.74 o 
   3   0  10        4.18        3.77      3.05 o 
   4   0  10        0.99        8.68     10.28 o 
   5   0  10      115.89      109.91     11.79 o 
   6   0  10        1.33       -2.74      9.60 o 
   7   0  10      116.95      172.19     23.89 o 
  -5   1  10        8.84        9.77     13.47 o 
  -4   1  10      772.75      833.59     20.05 o 
  -3   1  10        0.02        4.38      2.74 o 
  -2   1  10        1.71        6.76      5.77 o 
  -1   1  10      686.48      712.74     24.75 o 
   0   1  10       35.06       32.06      7.53 o 
   1   1  10      187.24      188.35      8.98 o 
   2   1  10      233.89      247.24     11.02 o 
   3   1  10      288.59      254.15     12.34 o 
   4   1  10       32.50       46.74     14.06 o 
   5   1  10       57.29       55.79     18.78 o 
   6   1  10       16.90       13.04     10.14 o 
   7   1  10        9.11       11.30      7.35 o 
  -5   2  10       21.24       21.66     14.65 o 
  -4   2  10      194.22      203.49     17.63 o 
  -3   2  10      146.97      127.62     10.24 o 
  -2   2  10       95.67      101.94     10.69 o 
  -1   2  10      284.33      292.98     15.63 o 
   0   2  10        2.15        4.57      5.06 o 
   1   2  10      423.46      401.80     14.01 o 
   2   2  10      755.83      775.74     20.74 o 
   3   2  10      132.28      135.89     14.45 o 
   4   2  10        2.82        4.45      3.03 o 
   5   2  10       13.64       18.05      6.53 o 
   6   2  10        9.57        7.20      5.45 o 
   7   2  10      222.41      248.08     21.27 o 
  -5   3  10       11.17       12.22     22.26 o 
  -4   3  10      103.88      114.10     14.99 o 
  -3   3  10       18.27        9.84      7.42 o 
  -2   3  10       17.15        9.66      4.83 o 
  -1   3  10       76.60       71.25      9.64 o 
   0   3  10       46.72       54.05      7.88 o 
   1   3  10        0.42        4.03      6.01 o 
   2   3  10        1.89        9.86      6.85 o 
   3   3  10       41.48       47.37     10.27 o 
   4   3  10        1.96        3.53      3.20 o 
   5   3  10       89.60       95.95     16.85 o 
   6   3  10        5.07        6.58     11.03 o 
   7   3  10       24.16       27.78     13.08 o 
  -5   4  10       63.06       62.54     17.11 o 
  -4   4  10       49.73       35.73     28.36 o 
  -3   4  10       61.29       47.55     23.45 o 
  -2   4  10      195.68      209.78     10.57 o 
  -1   4  10      133.24      148.22     11.55 o 
   0   4  10      139.06      132.72     15.27 o 
   1   4  10      423.98      411.57     17.21 o 
   2   4  10      199.08      195.19     19.45 o 
   3   4  10       31.65       33.62      7.63 o 
   4   4  10      130.21      118.80     15.01 o 
   5   4  10     1357.58     1399.98     30.71 o 
   6   4  10       25.32       28.99     12.98 o 
   7   4  10        0.06        1.80      5.37 o 
  -4   5  10       32.44       29.65     20.99 o 
  -3   5  10        1.02        1.09     10.22 o 
  -2   5  10       24.96       30.58      7.78 o 
  -1   5  10        1.21        3.66      5.33 o 
   0   5  10      251.73      256.89     19.85 o 
   1   5  10       37.82       35.35      8.05 o 
   2   5  10       51.24       55.34     11.21 o 
   3   5  10      364.73      384.42     17.61 o 
   4   5  10      101.17      103.53     13.95 o 
   5   5  10      450.41      407.30     17.90 o 
   6   5  10       81.38       52.33     19.92 o 
   7   5  10        2.69        3.52      7.89 o 
  -4   6  10      164.25      175.86     28.39 o 
  -3   6  10       11.08       12.11     10.06 o 
  -2   6  10      105.48       78.77     30.37 o 
  -1   6  10       44.19       44.96     11.71 o 
   0   6  10      266.68      281.14     35.05 o 
   1   6  10      306.78      325.23     13.54 o 
   2   6  10      117.97      112.07     15.26 o 
   3   6  10       71.46       74.49     20.61 o 
   4   6  10      166.62      169.89     18.77 o 
   5   6  10      114.08      108.48     20.28 o 
   6   6  10      244.85      267.92     42.07 o 
   7   6  10      107.74       92.83     18.82 o 
  -3   7  10        7.72       15.27      9.86 o 
  -2   7  10      102.46      102.15     47.26 o 
  -1   7  10      105.70      126.54     13.23 o 
   0   7  10        3.59        7.30      6.40 o 
   1   7  10      154.87      163.42     20.62 o 
   2   7  10       12.00        6.91      5.52 o 
   3   7  10        7.34        5.70      4.06 o 
   4   7  10      123.29      112.03     15.86 o 
   5   7  10       72.58       68.90     21.10 o 
   6   7  10       14.18       13.76      7.32 o 
   7   7  10        9.46       10.56     11.15 o 
  -3   8  10       91.64       78.53     43.12 o 
  -2   8  10      269.50      273.39     24.58 o 
  -1   8  10       15.32       11.77      7.13 o 
   0   8  10      101.53      102.65     18.96 o 
   1   8  10       37.87       38.12     11.35 o 
   2   8  10      162.80      175.93     21.22 o 
   3   8  10      367.93      392.51     19.37 o 
   4   8  10       52.37       50.74     13.67 o 
   5   8  10       31.99       18.65      7.35 o 
   6   8  10       53.63       46.28     19.22 o 
   7   8  10        0.04        2.00      4.29 o 
  -2   9  10      171.47      209.67     29.40 o 
  -1   9  10       80.44       63.94     29.61 o 
   0   9  10       69.67       59.10     20.18 o 
   1   9  10      256.46      235.06     16.19 o 
   2   9  10        0.44        7.46      8.16 o 
   3   9  10       52.92       54.35     12.38 o 
   4   9  10      163.48      122.77     41.34 o 
   5   9  10      458.96      464.74     37.44 o 
   6   9  10      109.57      110.24     16.78 o 
   7   9  10        4.26        7.30      5.32 o 
  -1  10  10        3.08       17.66     12.36 o 
   0  10  10       33.10       27.16     10.55 o 
   1  10  10      224.01      257.23     17.02 o 
   2  10  10       11.06        6.73      7.76 o 
   3  10  10        0.77        7.84      5.08 o 
   4  10  10      428.93      458.15     21.02 o 
   5  10  10      185.89      193.74     27.52 o 
   6  10  10       85.33       62.46     13.61 o 
   0  11  10       44.61       42.73     15.65 o 
   1  11  10       38.11       39.11     17.73 o 
   2  11  10        0.95        4.74      9.54 o 
   3  11  10      263.57      278.58     26.54 o 
   4  11  10        6.21        9.35      8.99 o 
   5  11  10       14.79       13.91      8.78 o 
   1  12  10        3.05        2.26      7.31 o 
   2  12  10       41.61       25.11     15.78 o 
   3  12  10       31.06       29.88     11.24 o 
   4  12  10       66.96       58.08     17.57 o 
  -2  -7  11      138.02      138.36     16.41 o 
  -1  -7  11        1.32        2.23      6.72 o 
   0  -7  11      183.49      228.62     28.65 o 
   1  -7  11       37.88       27.79     10.04 o 
   2  -7  11        2.89        2.41      6.18 o 
  -3  -6  11        9.61        8.41      6.85 o 
  -2  -6  11       14.40       21.13     13.78 o 
  -1  -6  11      101.40      111.46     22.20 o 
   0  -6  11       37.59       34.17     10.48 o 
   1  -6  11       25.35       30.76     21.22 o 
   2  -6  11      118.60      125.15     12.78 o 
   3  -6  11        8.01        5.61      9.00 o 
  -4  -5  11      144.44      147.15     17.45 o 
  -3  -5  11       44.35       38.85     23.48 o 
  -2  -5  11       99.59       68.56     37.53 o 
  -1  -5  11       30.46       30.93     10.80 o 
   0  -5  11       92.85       77.86      7.50 o 
   1  -5  11      309.56      307.93     15.25 o 
   2  -5  11        4.37        8.77      7.71 o 
   3  -5  11        2.77        8.10      5.32 o 
   4  -5  11      104.68      116.51     15.11 o 
  -4  -4  11       23.74        9.73     12.32 o 
  -3  -4  11       10.63       14.27      7.46 o 
  -2  -4  11       64.20       56.65     16.37 o 
  -1  -4  11      126.51      119.84      8.91 o 
   0  -4  11       31.83       31.17      9.52 o 
   1  -4  11        4.22        8.54      4.92 o 
   2  -4  11       22.46       22.25     13.23 o 
   3  -4  11      417.42      468.30     22.74 o 
   4  -4  11       27.17       18.28     15.43 o 
  -4  -3  11        6.59        3.32     16.79 o 
  -3  -3  11       13.02       13.99      9.53 o 
  -2  -3  11      511.60      538.12     24.58 o 
  -1  -3  11       64.89       64.86     26.36 o 
   0  -3  11       27.19       23.89      6.87 o 
   1  -3  11        5.70        4.09      2.90 o 
   2  -3  11      310.16      322.42     18.85 o 
   3  -3  11       54.05       75.55     29.30 o 
   4  -3  11      238.78      248.22     18.24 o 
   5  -3  11        3.30        7.72      8.72 o 
  -5  -2  11      103.37       74.99     67.29 o 
  -4  -2  11      275.81      281.77     27.17 o 
  -3  -2  11       18.01       14.15      8.27 o 
  -2  -2  11      122.81      123.44     10.90 o 
  -1  -2  11      145.92      135.70      9.62 o 
   0  -2  11       92.26       89.45     10.29 o 
   1  -2  11       72.13       70.21     10.40 o 
   2  -2  11       82.03       90.50     40.29 o 
   3  -2  11       13.61       14.83      6.29 o 
   4  -2  11      101.26       94.30     16.41 o 
   5  -2  11       64.60       58.44     32.26 o 
   6  -2  11        1.00        8.70      5.88 o 
  -5  -1  11       73.49       64.65     45.96 o 
  -4  -1  11        1.77       13.39     20.43 o 
  -3  -1  11       23.71       19.32      7.93 o 
  -2  -1  11        0.37        4.92      4.95 o 
  -1  -1  11      746.41      744.82     18.79 o 
   0  -1  11       63.35       54.52     13.37 o 
   1  -1  11      124.74      131.30     11.06 o 
   2  -1  11      204.62      220.04     11.77 o 
   3  -1  11       64.26       68.32     15.16 o 
   4  -1  11       40.89       65.47     14.91 o 
   5  -1  11      171.08      187.74     16.55 o 
   6  -1  11       39.46       34.59     12.61 o 
  -5   0  11       17.06       31.82     17.16 o 
  -4   0  11        1.40        1.91     15.55 o 
  -3   0  11      168.90      167.95     11.69 o 
  -2   0  11       68.46       62.96     12.18 o 
  -1   0  11        0.76        3.30      7.05 o 
   0   0  11      186.46      202.07     15.96 o 
   1   0  11      356.16      355.29     12.59 o 
   2   0  11       22.57       24.55      6.34 o 
   3   0  11        4.40        7.91     14.48 o 
   4   0  11        5.27        2.45     11.10 o 
   5   0  11       49.84       38.09     14.42 o 
   6   0  11       21.64       32.43     10.10 o 
  -5   1  11       87.95       68.38     20.26 o 
  -4   1  11       19.06        6.86     12.03 o 
  -3   1  11      123.39      145.32     11.80 o 
  -2   1  11       42.62       40.06     10.23 o 
  -1   1  11      355.25      362.07     15.24 o 
   0   1  11        0.07        2.47      4.91 o 
   1   1  11      280.05      270.53     10.49 o 
   2   1  11      758.51      743.50     18.22 o 
   3   1  11       40.30       25.66      8.06 o 
   4   1  11        8.38       11.83      6.97 o 
   5   1  11       23.48       30.23     12.34 o 
   6   1  11        8.69       19.35     10.93 o 
   7   1  11       24.43       24.95      9.96 o 
  -4   2  11        0.89        4.57      5.80 o 
  -3   2  11        2.65        4.58      5.96 o 
  -2   2  11      202.33      210.36     14.08 o 
  -1   2  11      128.33      127.82     11.90 o 
   0   2  11      158.92      176.93     12.78 o 
   1   2  11      724.69      699.38     21.76 o 
   2   2  11     1167.40      990.55    136.77 o 
   3   2  11       35.76       34.53      7.22 o 
   4   2  11       17.05       17.63      8.03 o 
   5   2  11      238.05      231.42     23.01 o 
   6   2  11       47.45       58.28     21.88 o 
   7   2  11        2.67        3.96      8.29 o 
  -4   3  11       44.32       34.15     21.06 o 
  -3   3  11      121.55       99.78     33.37 o 
  -2   3  11       39.09       50.18     15.92 o 
  -1   3  11       79.65       95.44     22.37 o 
   0   3  11        7.86        6.68      6.69 o 
   1   3  11       74.12       76.34     11.70 o 
   2   3  11      129.03      130.58     14.10 o 
   3   3  11      190.58      183.66     19.08 o 
   4   3  11      152.81      140.42     21.82 o 
   5   3  11        0.00        7.13      9.47 o 
   6   3  11        3.27       10.70      9.86 o 
   7   3  11       31.79       30.42     11.48 o 
  -4   4  11        4.03        7.46      8.80 o 
  -3   4  11        2.59        9.17      9.96 o 
  -2   4  11       66.81       50.64     13.89 o 
  -1   4  11      168.30      154.26     13.76 o 
   0   4  11      168.97      195.13     14.62 o 
   1   4  11      338.26      369.76     13.93 o 
   2   4  11       49.09       51.20     10.16 o 
   3   4  11       17.53       19.96      6.66 o 
   4   4  11       43.21       52.75      8.86 o 
   5   4  11       48.55       52.96     14.58 o 
   6   4  11       92.93       96.92     12.62 o 
   7   4  11       65.32       64.77     15.97 o 
  -4   5  11        0.50       -1.16      7.26 o 
  -3   5  11        0.01        3.71      8.86 o 
  -2   5  11       11.29        0.50     10.99 o 
  -1   5  11      156.39      160.16     10.46 o 
   0   5  11      102.65       97.83     12.08 o 
   1   5  11      287.50      295.84     23.13 o 
   2   5  11      163.87      162.87     18.88 o 
   3   5  11       11.32        9.17      6.72 o 
   4   5  11      321.87      326.43     13.49 o 
   5   5  11       45.79       37.23      9.47 o 
   6   5  11       18.50        8.65     12.32 o 
   7   5  11       86.48      101.57     21.98 o 
  -3   6  11       27.24       30.86     25.69 o 
  -2   6  11       82.64       54.67     17.01 o 
  -1   6  11        5.39        5.97      4.98 o 
   0   6  11       62.83       62.07     12.27 o 
   1   6  11      257.46      230.21     13.92 o 
   2   6  11      364.78      367.46     18.73 o 
   3   6  11      323.06      328.29     14.60 o 
   4   6  11       20.14       18.74     13.18 o 
   5   6  11       65.81       48.02     20.58 o 
   6   6  11        6.90        6.47      9.57 o 
   7   6  11       30.64       27.63     10.82 o 
  -3   7  11        9.03       10.69     10.68 o 
  -2   7  11       40.71       39.71     17.93 o 
  -1   7  11       27.61       28.06     10.30 o 
   0   7  11      228.42      244.15     15.78 o 
   1   7  11     1076.36     1047.22     22.98 o 
   2   7  11      148.06      148.68     19.90 o 
   3   7  11       41.36       42.42      9.42 o 
   4   7  11        0.27        6.18      4.51 o 
   5   7  11       67.66       60.91      9.82 o 
   6   7  11       48.50       45.87     27.23 o 
   7   7  11        2.28        3.15      6.29 o 
  -2   8  11      162.92      185.21     18.43 o 
  -1   8  11        8.11       11.83      9.72 o 
   0   8  11       37.67       34.00     10.51 o 
   1   8  11       76.65       78.08     22.54 o 
   2   8  11      128.85      114.86     14.19 o 
   3   8  11      156.60      140.80     38.13 o 
   4   8  11       16.87       23.32      8.32 o 
   5   8  11        0.52        3.88      7.48 o 
   6   8  11       65.42       35.91     17.38 o 
   7   8  11        2.31        2.68      7.32 o 
  -2   9  11        9.64        3.60      8.22 o 
  -1   9  11      254.96      245.94     22.70 o 
   0   9  11      249.28      270.97     17.55 o 
   1   9  11        0.15        5.61      5.76 o 
   2   9  11        1.47        5.25      6.17 o 
   3   9  11       84.97       76.70     11.35 o 
   4   9  11        0.01        1.80      7.39 o 
   5   9  11        0.09        5.42      7.22 o 
   6   9  11      248.80      279.45     15.64 o 
  -1  10  11       14.80        9.77      7.86 o 
   0  10  11        0.10        4.82      9.88 o 
   1  10  11       26.72       24.20      9.28 o 
   2  10  11       20.46       20.92     11.39 o 
   3  10  11        2.92       11.66      5.38 o 
   4  10  11      303.36      294.33     19.19 o 
   5  10  11        9.73       11.54      7.92 o 
   6  10  11        3.82       -2.52      7.89 o 
   0  11  11        0.03        5.39     13.06 o 
   1  11  11        0.51        2.76      5.33 o 
   2  11  11       34.55       26.29     11.44 o 
   3  11  11      144.27      156.54     26.37 o 
   4  11  11       30.06       52.39     19.23 o 
   5  11  11       14.92       14.53      7.47 o 
  -2  -6  12        3.09        8.76      7.43 o 
  -1  -6  12      178.89      175.19     12.69 o 
   0  -6  12        2.59        9.83     10.80 o 
   1  -6  12       25.42        8.78      6.86 o 
   2  -6  12       37.98       26.24     14.23 o 
  -2  -5  12       96.37       94.21     11.54 o 
  -1  -5  12      158.15      167.35     19.55 o 
   0  -5  12       13.09       12.94     11.66 o 
   1  -5  12       10.87       21.50     11.60 o 
   2  -5  12        1.74        3.81      8.76 o 
   3  -5  12      128.52      136.88     16.73 o 
  -3  -4  12        4.12       12.38      7.85 o 
  -2  -4  12       37.57       34.74     15.39 o 
  -1  -4  12       19.57       13.50     13.59 o 
   0  -4  12        6.11        7.55      5.78 o 
   1  -4  12       11.68       10.79      7.09 o 
   2  -4  12        0.47        0.87      6.63 o 
   3  -4  12        1.56       -5.83      9.94 o 
   4  -4  12       75.40       54.97     36.82 o 
  -4  -3  12        0.09        4.96     16.25 o 
  -3  -3  12       32.51       37.98     15.13 o 
  -2  -3  12       67.63       58.18     13.14 o 
  -1  -3  12        0.35       14.09     17.14 o 
   0  -3  12      101.73       92.02      8.67 o 
   1  -3  12        0.33        0.40      5.26 o 
   2  -3  12       60.64       50.04     32.04 o 
   3  -3  12      127.15      108.56     30.04 o 
   4  -3  12       35.67       39.30     20.91 o 
  -4  -2  12       57.10       47.08     33.78 o 
  -3  -2  12        3.91       -1.56      7.18 o 
  -2  -2  12      132.83      103.91     26.33 o 
  -1  -2  12        7.63        9.32      4.78 o 
   0  -2  12       49.38       45.91      9.02 o 
   1  -2  12       81.91       82.00      7.89 o 
   2  -2  12       24.17       30.69     11.34 o 
   3  -2  12       67.12       52.45     20.60 o 
   4  -2  12        5.13       17.76     11.99 o 
   5  -2  12        4.73        5.43     10.41 o 
  -3  -1  12       23.28       21.42     12.29 o 
  -2  -1  12        8.24       10.63      5.30 o 
  -1  -1  12      512.78      504.45     14.64 o 
   0  -1  12       40.07       30.08      8.73 o 
   1  -1  12       12.87       17.89      7.34 o 
   2  -1  12       24.12       24.88      6.66 o 
   3  -1  12       57.77       56.15     28.14 o 
   4  -1  12        2.71       11.65      8.18 o 
   5  -1  12       14.72       24.65     14.22 o 
  -4   0  12      248.98      294.22     36.32 o 
  -3   0  12       75.40       69.06      9.86 o 
  -2   0  12      530.31      517.00     14.62 o 
  -1   0  12       12.03        9.30      6.54 o 
   0   0  12        0.06        6.59      4.74 o 
   1   0  12      331.25      336.00     16.02 o 
   2   0  12      237.48      229.07     16.10 o 
   3   0  12      143.86      194.04     23.86 o 
   4   0  12      178.71      214.91     17.74 o 
   5   0  12        7.30        9.68      9.58 o 
   6   0  12        6.32        9.48      9.44 o 
  -3   1  12      113.90      129.04     13.46 o 
  -2   1  12       97.18       96.52     14.32 o 
  -1   1  12        0.03        8.01      6.78 o 
   0   1  12       12.89       16.32      6.35 o 
   1   1  12        4.85        6.35      4.03 o 
   2   1  12       22.48       21.03      6.28 o 
   3   1  12       22.17       20.81     10.63 o 
   4   1  12        0.45        8.60      7.86 o 
   5   1  12      108.39      130.52     14.71 o 
   6   1  12       40.46       45.54     11.58 o 
  -4   2  12      149.07      108.79     95.25 o 
  -3   2  12        1.85       -5.80     16.71 o 
  -2   2  12      190.92      183.94     12.61 o 
  -1   2  12       66.98       79.89     12.33 o 
   0   2  12        9.38        7.81      7.09 o 
   1   2  12      340.30      358.16     14.21 o 
   2   2  12       41.11       34.19      9.90 o 
   3   2  12      431.43      423.60     21.95 o 
   4   2  12      113.65      134.87     17.33 o 
   5   2  12       45.58       51.94     15.87 o 
   6   2  12        3.12        5.36      8.14 o 
  -4   3  12        0.09       10.12     15.35 o 
  -3   3  12       20.45       20.57     13.04 o 
  -2   3  12        0.15       -0.20      7.52 o 
  -1   3  12       10.95       10.34      5.25 o 
   0   3  12        5.55        5.99      7.64 o 
   1   3  12      185.35      187.59     15.99 o 
   2   3  12      236.32      212.97     13.59 o 
   3   3  12       94.66       88.29     11.74 o 
   4   3  12      121.54      118.52     26.08 o 
   5   3  12       11.32       22.78     12.43 o 
   6   3  12        0.02        2.84     10.05 o 
  -3   4  12       38.94       40.10     21.46 o 
  -2   4  12       32.51       28.67     16.13 o 
  -1   4  12        9.75        5.30      4.59 o 
   0   4  12       23.55       30.84     10.25 o 
   1   4  12       18.85       22.45      9.42 o 
   2   4  12      133.75      122.90     14.72 o 
   3   4  12        4.67        8.50      7.23 o 
   4   4  12      137.76      136.44     11.41 o 
   5   4  12      273.04      294.71     29.94 o 
   6   4  12      269.13      291.96     17.76 o 
   7   4  12       88.91       71.65     23.44 o 
  -3   5  12        0.35        1.49     10.36 o 
  -2   5  12      149.76      133.70     19.37 o 
  -1   5  12        0.12        5.99      5.18 o 
   0   5  12       60.15       66.15      9.78 o 
   1   5  12      101.75       83.90     16.18 o 
   2   5  12       15.80       22.72      8.41 o 
   3   5  12       16.92       20.07      9.33 o 
   4   5  12       16.43       11.97      5.89 o 
   5   5  12       56.91       53.14     26.37 o 
   6   5  12       17.03       11.31      7.89 o 
   7   5  12       39.33       40.79     18.37 o 
  -3   6  12        3.46        8.09      7.35 o 
  -2   6  12      127.74      128.60     19.33 o 
  -1   6  12      316.79      322.65     14.70 o 
   0   6  12        4.53        4.49      8.37 o 
   1   6  12       93.72       90.24     14.12 o 
   2   6  12       39.34       38.93      9.28 o 
   3   6  12      119.32       97.17     26.52 o 
   4   6  12       51.98       50.50     15.21 o 
   5   6  12        0.01        8.10      5.06 o 
   6   6  12        3.41        6.84      9.24 o 
  -2   7  12       28.87       24.60     14.33 o 
  -1   7  12       74.02       65.90     14.10 o 
   0   7  12       76.33       74.54     16.33 o 
   1   7  12       59.68       67.91     15.53 o 
   2   7  12       15.27       11.73      7.78 o 
   3   7  12       50.06       48.14     10.21 o 
   4   7  12      126.88      120.54     16.86 o 
   5   7  12       29.79       22.17      9.74 o 
   6   7  12       70.19       46.82     35.19 o 
  -2   8  12       74.53       47.70     27.48 o 
  -1   8  12        5.35       11.27      8.60 o 
   0   8  12       54.44       37.98     14.19 o 
   1   8  12      180.10      192.66     22.52 o 
   2   8  12        6.13        6.98      6.74 o 
   3   8  12        1.12        8.43      6.41 o 
   4   8  12      451.72      462.26     45.73 o 
   5   8  12      189.64      180.76     19.16 o 
   6   8  12        5.04       12.18      8.01 o 
  -1   9  12       84.68       74.16     28.56 o 
   0   9  12       10.80       11.79     11.28 o 
   1   9  12        4.66        9.66      5.59 o 
   2   9  12      363.75      365.60     25.96 o 
   3   9  12       16.43       17.50      8.02 o 
   4   9  12       30.53       23.24      9.53 o 
   5   9  12      398.34      400.78     18.17 o 
   6   9  12        8.07       13.17      8.26 o 
   0  10  12        0.21        6.90      6.32 o 
   1  10  12        0.01       10.93      7.97 o 
   2  10  12       58.96       49.40     17.74 o 
   3  10  12       24.08       15.71      9.30 o 
   4  10  12        8.92        4.58      5.88 o 
   5  10  12      191.67      206.47     16.46 o 
   2  11  12       21.27       12.06      7.63 o 
   3  11  12       79.24       65.16     24.54 o 
   4  11  12      135.62      115.79     17.69 o 
  -2  -5  13        9.52        5.87      7.49 o 
  -1  -5  13        0.05        0.53      5.57 o 
   0  -5  13       32.38       36.53     21.21 o 
   1  -5  13       18.41       17.52      7.63 o 
   2  -5  13      157.11      150.77     13.50 o 
  -2  -4  13       17.01       22.39     21.26 o 
  -1  -4  13        3.79       15.74     10.39 o 
   0  -4  13       72.16       44.32     34.66 o 
   1  -4  13        2.07       -2.94     15.21 o 
   2  -4  13       40.95       40.77     28.39 o 
   3  -4  13       32.19       19.99     20.73 o 
  -3  -3  13       14.25       15.22      8.83 o 
  -2  -3  13        7.23        8.39      6.77 o 
  -1  -3  13      101.63       99.82     15.03 o 
   0  -3  13      203.56      182.20     14.06 o 
   1  -3  13       46.68       48.50     11.32 o 
   2  -3  13        1.08        8.23     12.59 o 
   3  -3  13       14.03       17.40     15.15 o 
   4  -3  13        7.08        1.91     10.29 o 
  -3  -2  13      208.51      227.03     17.00 o 
  -2  -2  13      282.05      264.79     22.07 o 
  -1  -2  13       10.26        7.37      5.95 o 
   0  -2  13       14.14       18.93      7.23 o 
   1  -2  13        5.40        5.70      5.55 o 
   2  -2  13      169.43      177.34     20.79 o 
   3  -2  13      189.85      202.12     17.51 o 
   4  -2  13       59.58       40.81     29.34 o 
  -3  -1  13       14.91        8.56      7.80 o 
  -2  -1  13       45.01       31.92     18.26 o 
  -1  -1  13       53.91       31.81     18.23 o 
   0  -1  13       36.66       38.74      9.98 o 
   1  -1  13       55.11       60.49     19.06 o 
   2  -1  13        0.11        1.24      7.84 o 
   3  -1  13       62.22       71.17     13.52 o 
   4  -1  13        4.23        3.26     10.98 o 
   5  -1  13       68.98       68.92     21.74 o 
  -3   0  13       45.57       35.29     21.77 o 
  -2   0  13      211.80      218.02     15.64 o 
  -1   0  13      108.71      101.14     12.98 o 
   0   0  13        5.04       13.98      6.41 o 
   1   0  13       15.29       23.52      7.24 o 
   2   0  13      143.82      139.86     12.68 o 
   3   0  13        6.92       12.73      9.20 o 
   4   0  13       90.15       97.77     17.22 o 
   5   0  13        7.63       13.18     12.40 o 
  -3   1  13        7.99       11.06     19.45 o 
  -2   1  13       18.64       21.52      8.73 o 
  -1   1  13       98.47       88.23     15.18 o 
   0   1  13        8.96        6.11      6.07 o 
   1   1  13        0.09        5.91      4.97 o 
   2   1  13       10.74        9.64      4.54 o 
   3   1  13      126.13      151.73     35.03 o 
   4   1  13        1.22       -0.26     11.68 o 
   5   1  13       14.39       19.21     13.71 o 
   6   1  13        2.38       11.52     11.31 o 
  -3   2  13       73.57       86.69     18.92 o 
  -2   2  13        9.03       12.26      6.32 o 
  -1   2  13       12.44        5.48      4.93 o 
   0   2  13        6.27        7.42      7.67 o 
   1   2  13      274.87      303.97     15.99 o 
   2   2  13      152.88      129.33     15.27 o 
   3   2  13        2.05        3.22     11.11 o 
   4   2  13       70.31       57.56     23.82 o 
   5   2  13       30.54       27.48     11.03 o 
   6   2  13       33.88       41.03     12.33 o 
  -3   3  13       90.09       56.29     37.71 o 
  -2   3  13      373.01      360.69     19.80 o 
  -1   3  13        7.21       20.10      8.07 o 
   0   3  13       15.20       15.50      7.30 o 
   1   3  13        7.91        8.96      5.85 o 
   2   3  13       42.36       34.77     10.60 o 
   3   3  13      186.78      212.12     17.19 o 
   4   3  13      124.31      144.90     20.50 o 
   5   3  13      126.74      114.46     20.20 o 
   6   3  13        6.09        2.59      9.71 o 
  -3   4  13        5.86        8.93      4.55 o 
  -2   4  13      176.02      209.06     20.81 o 
  -1   4  13        0.53        9.90      5.30 o 
   0   4  13       37.37       47.27      9.85 o 
   1   4  13      708.24      774.49     20.11 o 
   2   4  13      112.44      130.58     14.73 o 
   3   4  13       97.78       96.95     18.25 o 
   4   4  13       44.34       41.27     13.09 o 
   5   4  13       63.69       58.29     17.48 o 
   6   4  13        3.99        9.36      9.32 o 
  -3   5  13        3.65       -0.76      7.46 o 
  -2   5  13      104.36       95.03     41.91 o 
  -1   5  13       10.87       14.39     10.50 o 
   0   5  13       68.10       80.91     13.56 o 
   1   5  13       45.87       35.51      8.64 o 
   2   5  13      222.81      201.82     12.97 o 
   3   5  13        4.08        5.93      7.03 o 
   4   5  13        1.02        2.52      6.77 o 
   5   5  13       34.80       33.90     11.59 o 
   6   5  13       57.42       59.24     15.09 o 
  -2   6  13        2.25        2.32      7.65 o 
  -1   6  13       33.13       25.71     17.24 o 
   0   6  13        3.92       10.07      5.69 o 
   1   6  13       54.58       46.52      9.26 o 
   2   6  13      121.23      120.07     13.86 o 
   3   6  13        0.06        6.86      8.18 o 
   4   6  13       33.19       36.35     11.20 o 
   5   6  13       80.01       39.49     29.68 o 
   6   6  13       52.07       24.46     20.84 o 
  -2   7  13        9.21       13.90     10.45 o 
  -1   7  13       45.75       46.45     20.19 o 
   0   7  13       19.29       12.28      6.19 o 
   1   7  13       35.78       30.56     11.17 o 
   2   7  13      506.40      535.84     18.46 o 
   3   7  13       14.50       17.08      9.80 o 
   4   7  13       18.96       14.76      9.05 o 
   5   7  13        2.58        2.61      7.85 o 
   6   7  13        9.96       13.47      7.42 o 
  -1   8  13      194.26      232.16     58.92 o 
   0   8  13        0.17       13.17     11.77 o 
   1   8  13        0.58        1.21      5.26 o 
   2   8  13       38.61       34.98     11.81 o 
   3   8  13       16.05       22.75      8.57 o 
   4   8  13        0.68        3.84      4.06 o 
   5   8  13       28.24       30.99     13.26 o 
   0   9  13       33.28       16.49     13.46 o 
   1   9  13      140.42       94.22     32.47 o 
   2   9  13        7.62       13.01      8.31 o 
   3   9  13      150.40      106.71     49.66 o 
   4   9  13        0.01        8.24      6.47 o 
   5   9  13        3.77       -0.59      6.41 o 
   1  10  13       30.58       14.87      9.76 o 
   2  10  13        0.05        4.40      4.86 o 
   3  10  13        0.20        5.74      5.58 o 
   4  10  13       40.66       22.76     11.86 o 
  -1  -4  14       36.53       15.56     16.64 o 
   0  -4  14      276.59      310.63     50.56 o 
   1  -4  14        6.27       11.01      7.57 o 
  -2  -3  14       47.05       51.83     13.81 o 
  -1  -3  14        1.40        5.08      8.76 o 
   0  -3  14       18.97       14.35      7.00 o 
   1  -3  14       34.04       24.16     22.90 o 
   2  -3  14        0.05        3.60     10.23 o 
   3  -3  14        7.92       11.70      6.48 o 
  -2  -2  14        4.27        7.72      4.72 o 
  -1  -2  14       19.20       21.94     12.10 o 
   0  -2  14       18.65       11.53      6.34 o 
   1  -2  14      117.85      124.43     21.66 o 
   2  -2  14       35.42       36.65     12.51 o 
   3  -2  14       42.51       45.30     17.01 o 
  -2  -1  14       66.56       67.84     10.16 o 
  -1  -1  14       49.86       37.58      7.60 o 
   0  -1  14        2.39        7.30      5.16 o 
   1  -1  14      106.22       93.94     37.80 o 
   2  -1  14       66.25       72.74     16.79 o 
   3  -1  14        0.01        6.11     11.09 o 
   4  -1  14        2.35        7.21      8.25 o 
  -3   0  14       42.03       48.92     16.81 o 
  -2   0  14       14.83        8.90      8.31 o 
  -1   0  14      157.35      157.56     13.41 o 
   0   0  14      158.10      173.91     11.49 o 
   1   0  14       75.22       85.93     14.70 o 
   2   0  14       17.03       10.06      6.17 o 
   3   0  14        9.33       33.13     31.69 o 
   4   0  14       96.21      107.42     14.94 o 
  -3   1  14        1.19       -2.14     16.00 o 
  -2   1  14       50.25       38.92     23.84 o 
  -1   1  14        4.35        7.26      7.79 o 
   0   1  14       34.52       33.48     10.46 o 
   1   1  14       11.91       12.45      4.94 o 
   2   1  14       52.11       54.00     12.48 o 
   3   1  14        0.26       10.46      7.85 o 
   4   1  14       46.62       52.17     30.32 o 
   5   1  14       18.84       16.98      7.51 o 
  -2   2  14       53.95       50.48     10.35 o 
  -1   2  14       18.34        8.98      6.92 o 
   0   2  14       70.64       70.09     13.93 o 
   1   2  14      251.56      267.11     16.80 o 
   2   2  14       30.00       27.92     12.68 o 
   3   2  14       72.46       77.19     13.00 o 
   4   2  14       31.99       32.01     17.14 o 
   5   2  14       45.48       63.73     17.36 o 
  -2   3  14       14.50       18.36     13.25 o 
  -1   3  14        4.53        3.53      5.50 o 
   0   3  14       45.60       50.93     13.50 o 
   1   3  14        5.05        6.84      6.60 o 
   2   3  14        0.55        6.19      5.29 o 
   3   3  14        1.79        4.97     12.12 o 
   4   3  14        0.11       -0.52     12.47 o 
   5   3  14      161.31      150.81     31.34 o 
  -2   4  14        2.86        1.29      4.02 o 
  -1   4  14       17.98       13.52      8.66 o 
   0   4  14       56.34       56.66      9.68 o 
   1   4  14       25.28       25.53      8.91 o 
   2   4  14       18.45       17.00      7.86 o 
   3   4  14        7.82        7.14      6.74 o 
   4   4  14       34.35       35.69     15.08 o 
   5   4  14       17.14       17.20      9.23 o 
  -2   5  14       13.69       12.12     13.16 o 
  -1   5  14       42.18       38.62     12.39 o 
   0   5  14       25.62       32.67      9.63 o 
   1   5  14      118.51      129.97     17.99 o 
   2   5  14        0.66       -4.41      8.83 o 
   3   5  14       35.67       32.84     10.04 o 
   4   5  14       80.54       75.79     22.60 o 
   5   5  14       59.72       70.16     23.23 o 
  -1   6  14        2.06        4.89      9.38 o 
   0   6  14       84.65       57.88     27.66 o 
   1   6  14       10.73        8.44      8.01 o 
   2   6  14      135.26      130.07     30.42 o 
   3   6  14        0.52        5.72      8.62 o 
   4   6  14       19.97       11.06      5.92 o 
   5   6  14       19.19       16.05      9.77 o 
  -1   7  14        1.60        2.04     11.31 o 
   0   7  14       76.47       47.50     11.07 o 
   1   7  14      160.50      157.52     24.82 o 
   2   7  14        5.06        0.43      8.66 o 
   3   7  14       17.79       17.02      7.23 o 
   4   7  14       90.52       83.32     14.10 o 
   5   7  14        5.48        4.58      6.49 o 
   0   8  14       56.42       46.82     19.32 o 
   1   8  14       44.69       38.96     13.27 o 
   2   8  14       18.02       13.88      6.84 o 
   3   8  14       71.93       55.06     23.97 o 
   4   8  14       56.51       55.62     13.79 o 
   5   8  14       90.75       83.60     24.84 o 
   1   9  14      227.00      219.36     16.46 o 
   2   9  14        0.96        2.93      7.33 o 
   3   9  14       45.80       54.39     16.14 o 
   4   9  14        5.89       10.16      6.89 o 
   0  -2  15        0.00        5.20     10.74 o 
   1  -2  15        1.58        0.22      8.61 o 
   2  -2  15       74.42       54.81     23.43 o 
  -1  -1  15        8.71        5.28      5.35 o 
   0  -1  15        9.20        8.79      4.98 o 
   1  -1  15        5.59        8.62      7.57 o 
   2  -1  15       48.18       41.45     26.90 o 
   3  -1  15        0.60        6.66      6.90 o 
  -1   0  15       12.01        9.02      5.96 o 
   0   0  15        6.63        7.67      6.54 o 
   1   0  15      204.68      195.00     13.54 o 
   2   0  15        4.30        9.01      8.68 o 
   3   0  15        7.73        9.00      7.70 o 
  -1   1  15      166.60      179.18     14.03 o 
   0   1  15       13.54        9.20      7.48 o 
   1   1  15       47.44       49.18     13.56 o 
   2   1  15       23.18       25.41     12.04 o 
   3   1  15        2.62       10.09      7.47 o 
   4   1  15        0.72        1.11     13.78 o 
  -1   2  15       52.65       51.87     10.73 o 
   0   2  15       88.59       94.26     18.96 o 
   1   2  15        7.71        8.85      8.08 o 
   2   2  15        0.50        2.98      7.39 o 
   3   2  15       16.42       24.90     12.01 o 
   4   2  15       22.62       21.91     15.35 o 
  -1   3  15        7.15        7.89      5.52 o 
   0   3  15      261.25      301.82     22.93 o 
   1   3  15       42.14       30.68     10.25 o 
   2   3  15        3.93        9.08      7.04 o 
   3   3  15       20.18       22.71      9.78 o 
   4   3  15      412.32      448.68     22.44 o 
  -1   4  15        1.31        5.64      5.75 o 
   0   4  15       12.62        5.98      5.82 o 
   1   4  15      223.40      261.18     29.43 o 
   2   4  15      265.01      244.96     18.06 o 
   3   4  15       76.31       86.32     18.26 o 
   4   4  15       58.50       52.50     12.31 o 
  -1   5  15        0.38        7.91      5.92 o 
   0   5  15        1.78       10.90      8.52 o 
   1   5  15      416.28      444.84     17.51 o 
   2   5  15        0.52        3.60      8.90 o 
   3   5  15        4.71       10.04      7.81 o 
   4   5  15       36.99       34.40     14.25 o 
   0   6  15       33.01       18.86     12.61 o 
   1   6  15       17.19       19.02      9.00 o 
   2   6  15        0.39        2.75      7.22 o 
   3   6  15        8.55       10.96      8.15 o 
   4   6  15       14.81       10.15     11.41 o 
   1   7  15        8.77        7.73      8.67 o 
   2   7  15        9.29        4.82      6.29 o 
   3   7  15        0.83       10.92      6.36 o 
   4   7  15        5.28        8.88     14.66 o 
   2   8  15       25.90       13.65      6.49 o 
   3   8  15       29.83       25.11      9.40 o 
   1   0  16        0.11       12.00     11.24 o 
   0   1  16       89.43       87.75     18.21 o 
   1   1  16        0.00       -0.09      4.93 o 
   2   1  16       28.26       30.55     21.87 o 
   0   2  16        3.28        5.50      6.40 o 
   1   2  16        1.55        6.90      7.14 o 
   2   2  16       33.16       24.36     11.61 o 
   3   2  16       17.07       15.93     11.77 o 
   0   3  16        7.85       14.46      7.28 o 
   1   3  16      117.44      145.93     12.45 o 
   2   3  16       17.74       15.43      8.93 o 
   3   3  16       26.54       22.02     19.00 o 
   1   4  16       68.37       43.62     22.43 o 
   2   4  16      147.37      152.46     30.73 o 
   3   4  16       15.72       20.23     11.13 o 
   1   5  16       14.63       14.84      8.37 o 
   2   5  16       31.09       39.89     11.83 o 
   3   5  16      143.53      181.44     21.47 o 
                                                 
